# Supplementary material for: Characterization and evolution of the GH3 gene family in Nymphaea colorata
Source: Front Plant Sci. 2026 Apr 23;17:1790058. doi: 10.3389/fpls.2026.1790058 (PMC13149400; doi:10.3389/fpls.2026.1790058)
Supplement: Supplementary file 2 [file Table1.xlsx]

## Sheet: Table S1
Table S1. The GH3 genes in 22 plant species.
Class	Specie	Version	Source
Algae	Chlamydomonas reinhardtii	v5.6	Phytozome
	Volvox carteri	v2.1	Phytozome
Bryophyta	Physcomitrium patens	v6.1	Phytozome
	Sphagnum magellanicum	v1.1	Phytozome
Selaginella	Selaginella moellendorffii	v1.0	Phytozome
Gymnosperms	Taxus chinensis	Ta-2021	NCBI
	Ginkgo biloba	-	NGDC
ANA-grade angiosperms	Amborella trichopoda	Near-gapless	Phytozome
	Nymphaea colorata	v1.2	Phytozome
Monocots	Oryza sativa	v7.0	Phytozome
	Panicum hallii	v3.1	Phytozome
	Zostera marina	v2.1	Phytozome
	Zea mays	RefGen_V4	Phytozome
Eudicots	Aquilegia coerulea	v3.1	Phytozome
	Solanum lycopersicum	ITAG4.0	Phytozome
	Olea europaea	v1.0	Phytozome
	Vitis vinifera	v2.1	Phytozome
	Chenopodium quinoa	v1.0	Phytozome
	Beta vulgaris	EL10_1.0	Phytozome
	Glycine max	Wm82.a2.v1	Phytozome
	Gossypium hirsutum	v2.1	Phytozome
	Arabidopsis thaliana	TAIR 10	Phytozome

## Sheet: Table S2
Table S2. miRNA in Nymphaea colorata.
ID	Sequence
Nco-MIR156a	CGACAGAAGAGAGTGAGCAC
Nco-MIR156b	TTGACAGAAGATAGAGAGCAC
Nco-MIR156c	AGAAGAGAGAGAGTACAGCCC
Nco-MIR156d	TTGACAGAAGATAGAGAGCAC
Nco-MIR156e	TGACAGAAGAGAGCGAGCAC
Nco-MIR156f	TTGACAGAAGATAGAGAGCAC
Nco-MIR156g	TTGACAGAAGATAGAGAGCAC
Nco-MIR156h	TTGGACTGAAGGGAGCTCCC
Nco-MIR156i	TTGGACTGAAGGGAGCTCCC
Nco-MIR156j	TTGGACTGAAGGGAGCTCCC
Nco-MIR156k	TTGGACTGAAGGGAGCTCCC
Nco-MIR156l	TGACAGAAGAGAGTGAGCAC
Nco-MIR156m	TGACAGAAGAGAGTGAGCAC
Nco-MIR156n	TGACAGAAGAGAGTGAGCAC
Nco-MIR156o	TGACAGAAGAGAGTGAGCAC
Nco-MIR156p	TTTGGACTGAAGGGAGCTCCT
Nco-MIR156q	TTGGACTGAAGGGAGCTCCC
Nco-MIR156r	TTGGACTGAAGGGAGCTCCC
Nco-MIR157a	TTTGGATTGAAGGGAGCTCT
Nco-MIR157b	TTTGGATTGAAGGGAGCTCTA
Nco-MIR157c	TTTGGATTGAAGGGAGCTCTA
Nco-MIR160a	TGCCTGGCTCCCTGTATGCCA
Nco-MIR164a	TGGAGAAGCAGGGCACGTGCT
Nco-MIR164b	TGGAGAAGCAGGGCACGTGCT
Nco-MIR164c	TGGAGAAGCAGGGTACGTGCC
Nco-MIR164d	TGGAGAAGCAGGGCACGTGCC
Nco-MIR164e	TGGAGAAGCAGGGCACGTGCA
Nco-MIR165a	TCGGACCAGGCTTCATTCCCC
Nco-MIR165b	TCTCGGACCAGGCTTCATTCC
Nco-MIR165c	TCTCGGACCAGGCTTCATTCC
Nco-MIR165d	TCGGACCAGGCTTCATTCCCC
Nco-MIR165e	TCGGACCAGGCTTCATTCCC
Nco-MIR165f	TCGGACCAGGCTTCATTCCCC
Nco-MIR165g	TCGGACCAGGCTTCATTCCCC
Nco-MIR165h	TCGGACCAGGCTTCATTCCC
Nco-MIR165i	TCGGACCAGGCTTCATTCCCC
Nco-MIR167a	TGAAGCTGCCAGCATGATCTG
Nco-MIR167b	TGAAGCTGCCAGCATGATCTGA
Nco-MIR167c	TGAAGCTGCCAGCATGATCTG
Nco-MIR167d	TGAAGCTGCCAGCATGATCTGA
Nco-MIR168a	TCGCTTGGTGCAGGTCGGGAAT
Nco-MIR168b	TCGCTTGGTGCAGGTCGGGAAT
Nco-MIR168c	TCGCTTGGTGCAGGTCGGGAAT
Nco-MIR170a	TTGAGCCGCGTCAATATCTCC
Nco-MIR170b	TTGAGCCGCGCCAATATCACT
Nco-MIR170c	TTGAGCCGCGCCAATATCACT
Nco-MIR170d	TGATTGAGCCGTGCCAATATC
Nco-MIR170e	TTGAGCCGCGTCAATATCTCC
Nco-MIR171a	CTAGATGATCATCAGCAAGCA
Nco-MIR2950a	TTCCATCTCTTGCACACTGGA
Nco-MIR2950b	TTCCATCTCTTGCACACTGGA
Nco-MIR390a	AAGCTCAGGAGGGATAGCGCC
Nco-MIR390b	AAGCTCAGGAGGGATAGCGCC
Nco-MIR393a	TCATGCGATCCCTTTGGATTC
Nco-MIR393b	ATCATGCGACCCCTTTGGATT
Nco-MIR394a	TTGGCATTCTGTCCACCTCC
Nco-MIR394b	TTGGCATTCTGTCCGCCTCC
Nco-MIR395a	TGAAGTGTTTGGGGGAACTC
Nco-MIR395b	CGAAGTGTTTGGGGGAACTC
Nco-MIR396a	TTCCACAGCTTTCTTGAACT
Nco-MIR396b	TTCCACAGCTTTCTTGAACT
Nco-MIR396c	TTCCACAGCTTTCTTGAACTT
Nco-MIR396d	TTCCACAGCTTTCTTGAACTT
Nco-MIR396e	TTCCACAGCTTTCTTGAACTT
Nco-MIR397a	TCATTGAGTGCAGCGTTGATG
Nco-MIR397b	TCATTGAGTGCAGCGTTGATG
Nco-MIR398a	TGTGTTCTCAGGTCACCCCTG
Nco-MIR398b	CGTGTTCCCAGGTCGCCCCTG
Nco-MIR399a	TGCCAAAGGAGAGTTGCTCTG
Nco-MIR399b	TGCCAAAGGAGAGTTGCCCTG
Nco-MIR408a	TGCACTGCCTCTTCCCTGGCT
Nco-MIR530a	CCTGCATTTGCACCTGCACCA
Nco-MIR5675a	TTCGGATTCAGATATCAACTC
Nco-MIR5675b	TTGGCAATCTCCGTCAAGCACC
Nco-MIRN10	ATGACAGGATGAAAGATGCTA
Nco-MIRN11	ATTGGGGTAGATTCATGGAAC
Nco-MIRN12	TTGGGGTAGATTCATGGAACA
Nco-MIRN13	TTTGGGACAGATTTATGAAAC
Nco-MIRN14	AATACTCATTACAGCAAGATG
Nco-MIRN15	TTGGTCCATGTCACTTTTATG
Nco-MIRN16	CGCAACCGTAAACCTGAGGCCC
Nco-MIRN17	GCATTGTAGCATTAGAGCTAA
Nco-MIRN18	AGCTCTAATGGTACAACGCTC
Nco-MIRN19	AGCTTTAATGCTACAACGCTG
Nco-MIRN1	CCTTGTCCAGAACCCTTCGGC
Nco-MIRN2017a	ATCCTCTGGATGCAGGTTACC
Nco-MIRN20	TTACTTAGAATTTCAGACAAAG
Nco-MIRN21	TTGGGACAGATTTATGAAACA
Nco-MIRN22	TTGGGACAGATTTATGAAACA
Nco-MIRN23	TTGGGACAGATTTATGAAACA
Nco-MIRN24	TTGGGACAGATTTATGAAACA
Nco-MIRN25	TTGGGACAGATTTATGAAACA
Nco-MIRN26	TCTCGCCCGTACTGTGGAGGG
Nco-MIRN27	TCTCGCCCGTACTGTGGAGGG
Nco-MIRN28	TCAGTTGGTGTTGTGGTCCGGGC
Nco-MIRN29	TGTAATAAGACTTTGGATGCC
Nco-MIRN2	TCTAATGATTATCGATGTTCA
Nco-MIRN30	GCGTTGTAGCATTAGAGCTAA
Nco-MIRN31	GCGTTGTAGCATTAGAGCTAA
Nco-MIRN32	GCGTTGTAGCATTAGAGCTAA
Nco-MIRN33	GCGTTGTAGCATTAGAGCTAA
Nco-MIRN34	GCGTTGTAGCATTAGAGCTAA
Nco-MIRN35	CTTGGCTACATTGTGCTCTCT
Nco-MIRN36	CCGCCGATGCGCTCCTGGCC
Nco-MIRN37	ACTCACAGAGTGTCCCTGCTG
Nco-MIRN38	AAGTTGTAGTTTGGTGAGGAG
Nco-MIRN39	CATCGTCATCATCATCATCTGA
Nco-MIRN3	GCCGGGCAGCTAAGTTGGGAT
Nco-MIRN40	CATCGTCATCATCATCATCTGA
Nco-MIRN41	TTTCCACCGAGAACCTGACCT
Nco-MIRN42	CATCGTCATCATCATCATCTGA
Nco-MIRN43	CATCGTCATCATCATCATCTGA
Nco-MIRN44	TCGGATACTCGGCCTGATGCC
Nco-MIRN45	AGGAGGACTGTCTATTTTGGA
Nco-MIRN46	TGAGAGAACAGTTGTAGATTC
Nco-MIRN47	CCTTGGCTACATTGTGCTCTC
Nco-MIRN48	TAGATTTTGCTCAAGACCGTA
Nco-MIRN49	ATTGGTTCAAGCACTCATGACAGC
Nco-MIRN4	AATACTCATCCGAGCTAGATG
Nco-MIRN50	TTAGTGTTTCATGAATCTGCC
Nco-MIRN51	CAGCTGAGCAACGGGATGGTGG
Nco-MIRN52	CAATGGGTCTAAGACATCTCC
Nco-MIRN53	TTAGTGTTTCATGAATCTGCC
Nco-MIRN54	TTAGTGTTTCATGAATCTGCC
Nco-MIRN55	TTTCATGAATCTGCCTCAAAG
Nco-MIRN56	ACAGGGAGATGATACCGGTGGG
Nco-MIRN57	CCGGTATCATTCCCTTGTGAA
Nco-MIRN58	ATGTTCAACCACTCCTGAAACT
Nco-MIRN59	TTAGTGTTTCATGAATCTGCC
Nco-MIRN5	TAAAGTGCAATTAGAACTACC
Nco-MIRN60	TTAGTGTTTCATGAATCTGCC
Nco-MIRN61	TTGGGGTAGATTCATGGAACA
Nco-MIRN62	TGCTCAGGACCGCACAGCCT
Nco-MIRN63	ATCTCTGTGCTTCTTACAACA
Nco-MIRN64	TACACCTGCATCTCAATCGACT
Nco-MIRN65	CGGTGATTCCCCTTTGGCAGG
Nco-MIRN6	ATTGGGGTAGATTCATGGAAC
Nco-MIRN7	TCAAGAACATGAATGCAACCT
Nco-MIRN8	AGATTCACAAATTCAAGGGCC
Nco-MIRN972a	CGATGTTGGCTCGGTTCAATC
Nco-MIRN9	TTGGGGTAGATTCATGGAACA

## Sheet: Table S3
Table S3. Transcriptomic sample used in this study.
Sample	Tissue
SRR10158508	Root
SRR10158509	Petal
SRR10158511	Carpel
SRR10158512	Mature leaf
SRR10158515	Mature leafstalk
SRR10158518	Stamen
SRR10158519	Sepal
SRR10158520	juvenile leafstalk
SRR10158521	juvenile flower
SRR10158556	juvenile leaf

## Sheet: Table S4
Table S4. The information of GH3 genes in Nymphaea colorata.
ID	Protein sequence	Subgroup	Promoter (2000 bp)
Nycol.A01730	MTRKDGDGGDIIQWFEEVCREAPAVQARTLGQIIRQNSGAEYLNKWMGHLPQLHEMEDQELESLFSSFVPLSSHADYEPYIQRIADGDPSPILIQQPVTTISLSSGTTEGRPKFLLFTRHSAQSTIHMFRLAAAYRSRLFPTKPGGRILEFIYSSKLFYTTGGQKVGTATTHYFESEEFKMKQMKTETFTCSPSEVIASSDHRQSTYCHLLLGLHFSEEVEYVTSTFAYSIVEAFREFELLWREICSDIREGTLSPRITSPSMRRAVTELISPNPDLASTVEQKCMGLRKWHGVIPRLWPNAKYVYSIMTGSMLPYLNKLRHYAGGLPLIGADYGATECWVGVNTEPAAPPETVSFTVVPTFAYFEFLPLHRRDAPITSAVADDEFIEAQAVRLSQVKV…	Group1	TTTGTTATGGTCTTCCATTAGTTCGAAGAACCAATACGGAAAGGCAGTAGTCAGGCGCTTCGAATATTAAGCAAATAAGTGTTCTGGTTTCAAATTCTTGTGACACACTGTGCACCACCCAATTCTCAATAGATGATCTTCTGGTTCGTCCTCCTTTGTTCATAGAAATAGCATCTGCTAGCAACATTCCTCTCTTTTATACGCGATGTTGAATGAGGAGGTCGGCCGTTTTGCAGTGTTAATTTCGTGGTCTATTTCAAAATAATTTCTTTGTTTTAAAGGCACTTTTGCTCTTCTCTGAAAAAAATACCTCAAAAAAAGAGCAATATGTAACCATTTCAAAAAAGAAAAAACATAACTTGAAAAGGAAAAGAAAACTATTTTTAGTGTTGACCGCAT…
Nycol.A02605	MPEAPKDSFAFTPKAFNQHSEALQYIEDVTNNANQVQARVLGEILSHNAQVEYLRRCGLDGRTADRQNFKNLLPVISYEDIKPDIDRIANGDKSPILSSYPISEFLTSSGTSGGERKLMPTIEQELERRSLLYSLLMPVMDQFVPGLDKGKGMYFLFVKSEAKTPGGLVARPVLTSYYKSKHFTERPFDPYTNYTSPDETILCPDPFQSMYSQLLCGLIQHKEVLRVGAVFASGFIRAIKFLEHNWTELARDIRNGHLNSRITDLSVREAVTKILKPDPELAELIEGECMKNSWQGIIPRLWPNTKYIDIIVTGTMAQYIPTLDFYCNRLPLVCTMYASSECYFGLNLNPLSDPKDVCYTLIPTMAYFEFLPVHRNNGVTDPHVISKTQWEKEEKELVE…	Group2	CATCCTTTGCCACAAGGTCAAAACAGAAAGTAATCAGGCAGCGGGGAGGGAGGACAGCTAGACTTAACCAACTGGAGATTTGACAATATCTGGTTCATGACAGGAAAGTCTTCCTCAAACTTTTTTTTAGCTTGTCTATTATCTGGTCTAACGGTATCGGTTGCAGGACTTTTAATTTACCTTTTAATGCCGAAAACATAGTACAGATCAGGCACAAACATAATCTGTTGGACAAATACAATTCTATTAGAAACCAGCAAATCTTCACAATACCCTGATTGCCTCGCGTTGTCCAATTACATGCATTCCTGCCCTGAAGTACATCTTTGGTTATGATTTCTACCTAAAAGATGTAATTGCATGTAAGCTTCTTCAAGTTTTCTGTCTAATTAAGACTCC…
Nycol.A03217	MLDKVGAFCQEKVIEEFEAKSRDAGKVQDNTLWRILHENGQSEYLQKCGLGGRTDPESYRAYVPLVTHADLEPYIQKIVNGENKSALTEKPISTISLSSGTTQGRPKFLPFNDELVDNTMQIYRTSFAYRNREFPIKSGRALQFIYSSKQFKTEGGLLAGTATTNVYNTDQFKATMKDILSQSCSPDEVIFGADYKQSLYCHLLCGLIYSDEVQFISSTFAHGIVHAFRTFEQVWEELCEDIKEGVLSSRITIPSMRIAVSKILKPRPELAATIRRKCSSLNNWYGLVPQLWPNAKYIYGIMTGSMEPYLKKLRHYAGDLPLLSSDYGSSEGWIGANVNTRAPPEEAVFTVLPDIGYFEFIPLRRDVGSEETNLTAALAVYNEFEPVGLTEVKVGEEYE…	Group1	AAGTAGGAAAATATCGTGGGAAAACTCAAAGCTGCAGAGTGGCTGTGATGAGACTTGATGTAAGGTCCTCAACTTGACACTCTTCACATCCGGTTCTTACCATACATACCACCTTTGGGTGACATAAATTTAAATACTTCATTTTCACCTGTATGCCAATGAATGGTAAGTTTTGACGTTCATGCATCAAACTTGGGACTTACCATCATTTAATTACCTTCAGATGTTACCATACCACATATGCAGTAATAGATAATAGGACATTCAAGATGAATAAGAAACACAAAATTCGATGATAGTAAAGCATCGTTCTCCTGCTAATTAGGAATAGATAGATTATAACTATGGTACATGTATATGCAGTATGTATTTGTCTGGTTGCATCCTAAAGAAGATCTT…
Nycol.B01955	MAQAAFTVLKLKPSASDSKKDREALEFIEKMTTYTGQVQEMVLREILSRNASTEYLRRHGLAGRTDPKSFKAMLPVVTYEELLPEIRRIANGDRSPILSAHPISEFLTSSGTSAGERKLMPTIEEELDRKQSLYNLLMPVMNKFVPGLDKGKALYFLFVKTESKTPGGLPARPVLTSYYKSAHFLTRPADPYTKYTSPTASILCTDSFQSMYTQMLAGLVDRRSVLRMGAVFASGLLRAIHFLEVHYQALAADLENGTVDPRITDSKVRAAIQRLLLPDPKNAAQVRAECSSGNWQGIIKRIWPNTKYLDVIVTGAMAQYIPTLDFYSGGLPLACTMYASSECYFGLNLNPMSKPSDVAYTIMPHMGYFEFLPVDDNNNANNDKRMEMEELVDLANVKV…	Group2	TAAAAATTAAACAAGTTAAATGAGTTAAAGAGACAAGGCATACTTAATAGAAACGAGATAAAGCGAGTTGAGCTCGACCTTGATGTTGTATCATCAAGTCCAAGTCGAGCTTGTTATATCGAGTTCGAACTCAAGTTATATGCAATCTTACACATAGAAGGTTTGCCATCAGTTCAATTCTTATAGATAGTAAGCCTCCGAAAAATAATTTTCAAAAGTAGTTTACAATATATTAGCGTCTCTTATTCTGTCTGCCATTGAAAGCAGCCTCCCAAACCATAATTCCCAAACCTCTCATCTCTCAAATGACCTCCCATGTGTCCTGTCCCTATCTTATGCCTTTATCTTATGCCTTTGTATTATAGCACAAAAAATTGGCTTGTACAAGGAGGGAGAGAG…
Nycol.C01298	MEMLELMEEMTNNVDGEQEKVLADILFLNAHTEYLQRHGLAGKTDRESFQTKLPLVTYEDIRPDIHRIANGDRSPILSALPLSHFLCSSGTSGGEKKMLPLVEGDRDRAEMVLRIIGSLMNRHGSGLKQGKALNFVHVRKEWETSAGIAVRSVITSWYKSSHFLSKHHLYSTTHTSPVASIHCTDMFQSMYAQLLAGLADRLSVVQLGATFALGLLQAIRFLERHYQDLATDLEKGTVDPRITNEEVRAALETRLVPDPENAAHIKEECGRGQWKGIIRRIWPNAQYLAATATGSMSPYVPVLEFYSDGLPLVSLLYGSSECFSGINLNPFSKPEDVAYTLLPNLAYFEFLTVVLPDNCRQPAELVSLADVQMGKEYEIVVTTYSGLYRYRVGDILRVV…	Group2	GGAGAAATACTACCACATTTGGGCTGGTCCTTTGGAACTCATCAACAGAGCAAAGACATGAGATTAATTATAGCAGGCCATGGTATCCATAGATACTAGCTTGAGTAGGGCGCCACTCTTATTTTAAAACTGTCTATAGCCGTGCTTAGGCTTTAAAATCTGGGATTAGATCGACTCGATAATTTATTTTTAATATTATTTTATATAATAAAACAATTTAAAACATATTTTCTCATTATATATATATATATATATATTGAGAAAATATGTTTTTTAATTATATATGGTTACTCATGAACATATATGTAATTAAAAAACATATTTTTTCAATATATATATAGAGTCACCCAATTATCTAACTAACCATAACCACTCTATTCAACATAACCAGAACCACTC…
Nycol.C01299	MEMLKLMEEMTNNTDREQEKVLADILSLNAHTEYLQKHGLAGNTDQELFKTTLPVVSYADIRSDIHRIADGDRSSILSALPLSHFICSSGTSGGEKKMLPLVEGDHDRVEMVDRFMGCLMNRHGSGLKQGKNLNFVHVRKEWETGAGIPVRSVVTSWYKSSHFLSKHHRYSTTNTSPIASIHCTDMFQSIYSQLLAGLADRLSVVQLCSTFTLVLVQAIHFLERHYQDLARDIEKGTVDPRITDEDVRAALETRLTPDPENAALIRKECGRGQWKGIIRRIWPNAQYLAATATGSMSPYVPVLDFYSDGLPLVSLLYASSECFFGINLNPFCKPEDVAYTILPYLAYFEFLPVETPESCLQPSELVNLADVQMGKEYEIVVTTYSGLYRYRVGDILRVV…	Group2	TAATTTAGGAGGCATTTGATAGCCTAGATTTGAAATAATAAGGCTTTGAAAATCGTGGATTTAAGATTAAACATCTCTCCTCTGATCTTAAATACACCTGTTTTTTCAATGCAAAGAATTAAAGTAAAGACTTTAAGCACCTAGGGTCCTTAATTTGATGAACCATGAATTTTACCATGGATCTTTTGCCACATTAGCAAAAGCATGCCATATCATACTCACATAATTTCAAATCCAAAATAATCAAACGCCCCTGTAAAGTTCAGCACTTTACAAATGGCTTTGTTCATATTTCACCAGTTTCTCGAACTCTTGATTACTAGAAATTAGGTTTTTCTTGAAAAAGTATACTCCAGAAAGTGTTTAGTAAAGAATTTAGTAAAGGGTTTCAAGAAACCG…
Nycol.C01301	MEMWELMEEMTNNIDGEQEKVLADILSLNAHTEYLQRHGLAGNTDRESFKTRLPVVSYEDIRPDIQRIADGDRSPILFALPLSHFICSSGTSGGEKKLLPLVEGDLDRVEMVWRVMGSLMNWHGYGLKQGKTLKFVHVRKEWETGAGIAVRYIVTSWYKSCNFLSNHHQYSTTHTSPLASIHCTDTFQSTYSQLLAGLADRLSVIQLSATFALGLHQAIRFLERHYLDLAMDIEKGTVDPRITDEDIRAALETRLAPDPENARHIRKECGCGQWKGIIRRIWPNAQYLEAVATGSMSPFVPVLEFYSDGLPLVSLAYASSECFFGINLNPFCKPEDVTYTIIPNLAHFEFLPVQSPENCLQPAELVNLADVQMGKEYEIVVTTYSGLYRYRVGDILRVV…	Group2	GTTTTTCGTACATATCTGTTAGCGTCTTCATCAGACTTGCTGTCGTCTTCTCGTTAACAATGTTGAAGACGACGTTTCTGGCCAGCGTCAAACGAATGACTCCGATGGCTTGTCTATCCAGCAACTGCCAATCTACATCAGCCATCGTTGCAGGTTTCGCTCTCATGAGTGGTTCATGCAGTTTCTTCTGATACAAGTAGTCCTCGATCTGCATCTTCCAGAATCCGAAGTCTTTACCGTCGAACTTCTCGATTCTGACCTTTCCTTCTTCCGGCGCCATTGTTCCTTCCTCGAACGAACCGAGCTCTGATACCAGTTGTTAGGAACAACAATAATAAACTCTCCTCTCGCACTCTCAAGAGGAGATTAGAAGTAACAAGGAAGAAGACAACGATTTAC…
Nycol.C01302	MEMLVLMEEMTNNIDGEQEKLLADILSLNAHTEYLQRHGLAGKTDRESFKTKLPVVTYEDIRPDIHRIANGDRSPILSALPLYHFLCRHGSGLKHGKNLNFVHVRKERETGAGIPVRSVVTSWYKSSHFLSKHHRYSTTNTSPIASIHCTDMFQSIYSELLAGLADRLSVVQLCSTFTLVLVQAIHFLERHYQDLARDIEKGTVDPRITDEDVRAALETRLTPDPENAALIRKECGRGQWKGIIRRIWPNAEYLAATATGSMSPYVPVLDFYSDGLPLVSLLYASSECFFGLNLNPFCKPEDVAYTILPYLAYFEFLPVETPESCLQPSELVNLADVQMGKEYEIVVTTYSGLYRYRVGDILRVVGFYNKAPQFKFVCRGDAVLSLDIEKTSEADLQKA…	Group2	CTATAAATTCCAACAACAATGAAGTCTATTGGACGAATTATGATATGAGGTATGTCAAGAAATCTATAGTTGAATTCACTATATATATATATATGACATTGACATCCCTATGTATGACATTTACATTAAAAAAGATCACAAGTGATGTGTTCCACCACGAGTTGATTGACTATGGTTTTTAATCACGAAATATTATTTGTGAGAATCATGAGCATCGCAGGATGCAGAAAAAAACCGCTCGTTGCAAAAAAAACCATTGGCTATGGACGTTGACGTTGATAATCAGAATACACGAAGTTCTTCCAATCGCTCAATTTTCTAATACGTATAAAAGTACAAGTTGCTTGAGAGTCTTAGGACTTTTTATTACATTTAATTTCATATTCCTACAATTGGAGT…
Nycol.C01304	MEMWELMEEMTNNIDGEQEKVLADILSLNAHTEYLQRHGLAGNTDRESFKTRLPVVSYEDIRPDIQRIAGGDRSPILSALPLSHLLCSSGTSGGEKKLLPLVEGDLDRVEMFWRVMDSLMNWHGSGLKQGKTLKFIHVRKECETGAGIAVRYLLTSWYKSGHFLSKHHHYSTTHTSPVASIHCTDTFQSTYSQLLAGLADRLSVVQLSATFALGLLQAIRFLERHYLDLAMDIEKGTVDPRITDKDIRAALETRLTPDPENATHIRKECGCGQWKGIIRRIWPNAQYLEAVATGSMSLYVPVLEFYSDGLPLVSLAYASSECFFGINLNPFCKLEDVTYTIIPNLAYFEFLPVESPENCLQPAELVNLADVQMGKEYEIVVTTYSGLYRYRVGDILRVV…	Group2	TAATAGATATCATGACTTCAGCTGGAAAAGAATGCCTACATCTCTGTTACTTAATGCATAAGTACCCAATTACAGGTGTACATTTTCTTCGTCTTTCTCATATGTTCTTGCTTTCAAAATACTTTACAAAGTAGGTTTCCTCCCTGCCGTACTCGTATATGACTTCGTAGACTGCTATTAGAAGTTTGGGAAATCGTTTTGTGAGATAGACATCAAATCCATCAGGCATGTCACCAAGATACTCCTGTTAGATCAGTTGGAAGAGACAGCCCATCAGCAGATGCAAGACATCACTTACAATAAAACAACAGTAATCTAGTAATCAGATCCCAATGCACTCAATTAATAATAAATTTTCTATAATGTTTTTCTCTACTAGTAACAGCAAATGGCAGGCAA…
Nycol.C01305	MEMLELMEEMTNNIDGEQEKVLADILSLNANTEYLQRHGLAGKTDRESFKTKLPVVTYEDIRPDIHRIANGDRSPILSALPLYHFLCSSGTSGGEKKLLPLVEGDHDRVEMVVRISGSLMNSLSRHSSVLKQGKALNFVHVRKEWETGSGIAVRYGVTTWYKSSHFLSKHHHYSTTHTSPVASIHCTDTFQSTYSQLLAGLADRLSVAQLSATFALGLLQAIRFLERHYQDLAMDIEKGTVDPRITDKDIRAALETRLAPDPENAAHIRKECGRGQWKGIIRRIWPNAQYLEAVATGSMSPYVPILEFYSDGLPLVSLLYGSTECLFGINLNPFCKPEDVAYTILPYLAYFEFLPVESRESCLQPSELVNLADVQMGKEYEIVVTTYSGLYRYRVGDIL…	Group2	TTAAAAAAAAACAGATTTGGACCAGCTCGAAAAATTTATTGGGCCAACTCAGTGGACTTGATTAGGGTCTGATAATTAGTTTTTTATTTTTTATTAATATATATATATATATATTTATAATATTTTATAATGAGTTGAGTTTCGTTGACCTGATATTTAAAAACTCGGTTTGAATTCGATCCAACTCAGAACACTTAGTTTGAATTTGTCTCGATTAAATTTAAATATATATATATATATATATATATATTATTTTATACAAAAATATTTTTAAATTTAATCGAGACAAATTCAAACTAAGTGTTCTGAGTTGGATCGAATTCGAACCGAGTTTTTAAATATCAGGTCAACGAAACTCAACTCATTATTGGGTTGGACCGGAGCCGGGGTTACGTGCGG…
Nycol.C01306	MEMLKLMEEMTNNTDREQEKVLADILSLNAHTEYLQKHGLAGNTDRELFKTTLPVVSYEDIRSDIHRIADGDRSSILSALPLSHFICSSGTSGGEKKMLPLVEGDHDRVEMVDRFMGSLMNRHGSGLKQGKNLNFVHVRKEWETSAGIPVRSVVTSWYKSSHFLSKHHRYSTTNTSPIASIHCTDMFQSIYSQLLAGLADRLSVVQLCSTFTLVLVQAIHFLERHYQDLARDIEKGTVDPRITDEDVRAALETRLTPDPENAALIRKECGRGQWKGIIRRIWPNAQYLAATATGSMSPYVPVLDFYSDGLPLVSLLYASSECFFGINLNPFCKPEDVAYTILPYLAYFEFLPVETPESCLQPSELVNLADVQMGKEYEIVVTTYSGLYRYRVGDILRVV…	Group2	ATTTCATATTCATACAATTGGAGTGAGTAATGGTGAATTTGGCTATTCTCATGTAGTTAAAAACAATAAAAAAAAGGTATGAATTAATACAAGATCCATAAAAATATACATCACTTTTTTTTCATTGTTTTTTTTTTAACCATCCATCACAATTGATCAAACTGTTCTCATGAGGGTAACTTGAATTTGGATCGATAGATGATCAAACAATCCATCACAATTGATCAGTGGAGTGTTGAAATGACCACAATGTAAATAAGTGCAGCTGAATTGAGTGAGTTAGGGGTGAGCACGACCAAGTAAGTCCGAGTCCGGCCGAGTTAGGGGTCAGCCAGTTCGAGTCAGGGGCGAGTCAGTTCAAACTTGACTCGTGGCAGATTTCTTGACAATCTGAGCTGA…
Nycol.C01307	MEMLKLMEEMTNNTDREQEKVLADILSLNAHTEYLQKHGLAGNTDQKLFKTTLPVVSYVDIRSDIHRIADGDRSSILSALPLSHFICSSGTSGGEKKMLPLVEGDHDRVEMVDRFMGSLMNRHGSGLKQGKNLNFVHVRKEWETGAGIPVRSVVTSWYKSSHFLSKHHRYSTTNTSPIASIHCTDMFQSIYSQLLAGLADRLSVVQLCSTFTLVLVQAIHFLERHYQDLARDIEKGTVDPRITDEDVRAALETRLTPDPENAALIRKECGRGQWKGIIRRIWPNAQYLAATATGSMSPYVPVLDFYSDGLPLVSLLYASSECFFGINLNPFCKPEDVAYTILPYLAYFEFLPVETPESCLQPSELVNLADVQMGKEYEIVVTTYSGLYRYRVGDILRVV…	Group2	TAGTTCTTTTGGAAGAAAGCTCTCGAGTCGTTGAAAATGCTTACCAACTTTTATGTATTTTAAAATAACATATATTTTAATTTGAGAATTTTTTCACATACTATGAATTAGTGCTCCATAGTCAAAAAATTTTGGCTCTGCCACTGATCGTAGCTAATCTGTTGCCATTTTCATCATCCTCATTTTTTAATCTGCTTTGATCCCTTACCAAATTCATTGTGAAAATTATCCTTTCTCAAAATCGCCAAACAAAGAGTTTATTGGTTATTCTTGCTTGGGTATTTTACATTGACACTAATTTTGTGGTTTTAGTGGGTAATTTGAGAAGCATAGAAAACCCTTAGGAAGTTGTTCATTTTTTGCCATAGACGGCCAATTGCTTTGAACCATCAACATCAT…
Nycol.C01669	MSAGGRDVELLEFIEEATKNPDDVQKKVLAEILSQNAHTEYLQQRCGLGGRTDRQTFKAKVPMVTYDDLKPDILRIANGDRSPILSAHPISEFLTSSGTSAGERKLMPTIQQELDRRQFLYDLLIPVMNKFVPGLDKGKGLYFLFVKTDTKTPGGLPARPVLTSYYKSELFKCRKFNPYLVYTSPTEAILCSDSFQSMYSQMLCGLLQHQDVLRVGAVFASGLLRAIRFLQVHWQDLALDIERGTLSLKITDPSIRAAVAKLIKPDPTRLGSSGTTARPKLGRYHHQDLASNKVPRRDCDWCHGSVHPHTQLLRGWPTTGLHHVCLLRVLLWPQPEPTFPPI	Group2	AAACGAACAAGAAGAATGGCACAGTAGTATCTCGACAATATCATGATAAAGATATGATATTCTGAAATGCTGGCAATATTCTTTGAGATGTTTGACTTTCTTTTCTATTCTTTTGCTTTTGAAAATTACAAAAACACACACACACACTTATCGTGAAAAAATGCATGAGAATTTCCAAAAGATATATCGCCGCCTGCGCAGCCTGCACGGGTTCAGGCTGAGCGGTGCCATGATGAATGCAGCCCTTTTTTCGTGGGGCCATCAGTCAAAAAAGCATATCTATCAGGTGCCTCTTCCTGCTACCTGCACTATAGTTTTTGCTCGCTCGGGCAGTTTCGCCTTTTATGACAAGACACACTGGCTAAATTCACAGCAACTTTTCTGACGAATTTCATCTTT…
Nycol.C01670	MVTYDDLKPDILRIANGDRSPILSAHPISEFLTSSGTSAGERKLMPTIQQDLDRRQFLYDLLIPVMNKFVPGLDKGKGLYFLFVKTDTKTQGGLSARPVLTSYYKSELFKGRKFNPYLVYTSPTEAILCSDSFQSMYSQMFCGLLQHQEVLRVGAVFASGLLRAIRFLQVHWQDLALDIERGTLNVKITDPSIRAAVAKLIKPDPNTARFVRDNCSDQNWEGIITKIWPRTKYLDVIVTGAMAQYIPTLNYYGGGLPLVCTMYASSECYFGLNLNPLSHPSEVSYTIMPNMGYFEFLPHDLDQPHEQSHTELLDLADLQLGKEYELVVTTYSGLYRYRVGDILRVSGFHNSAPQFHFVRRKNVALSIDSDKTDEAELQKAVEAASNRLMKDNHARIVEY…	Group2	CAAACTGCAATGCTGAGCCCCCAACTTCATTTAATGAAACAAACAGCAGTATATACTGAGTCCCCAACTTCATTTAATGAAACAATTTGCAATATTGAGCCCCCTTCCTTTTTATTAAATGAAGTGGCTGTTTGTGTGTCACAACCACATTTTTTGCTGTTTAATTGGAAGGAAGGGGGTCGGTCGCTGCATCGCCATGGTGATCACGGAACTCAAAATGGATTGGTGGGATATAAATGTGGTTGTTATACACCCCCAAGACATTGAACGCAAACATTTCTAAAGCTGCTTATAAATTAAATGTTTGAGAATTAAATGGAAATCAAACTCATAAACACCAAATTTTGCTGCATTTCTCTGTGGTTGTTTCATTCAAATATAGTCACCCACCGCCGTGAC…
Nycol.C01673	MVTYDDLKPDILRIANGDRSPILSAHPISEFLTSSGTSAGERKLMPTIQQDLDRRQFLYDLLIPVMNKFVPGLDKGKGLYFLFVKTDTKTQGGLSARPVLTSYYKSELFKGRKFNPYLVYTSPTEAILCSDSFQSMYSQMFCGLLQHQEVLRVGAVFASGLLRAIRFLQVHWQDLALDIERGTLNVKITDPSIRAAVAKLIKPDPNTARFVRDNCSDQNWEGIITKIWPRTKYLDVIVTGAMAQYIPTLNYYGGGLPLVCTMYASSECYFGLNLNPLSHPSEVSYTIMPNMGYFEFLPHDLDQPHEQSHTELLDLADLQLGKEYELVVTTYSGLYRYRVGDILRVSGFHNSAPQFHFVRRKNVALSIDSDKTDEAELQKAVEAASNRLMKDNHARIVEY…	Group2	AAACTGCAATGCTGAGCCCCCAACTTCATTTAATGAAACAAACAGCAGTATATACTGAGTCCCCAACTTCATTTAATGAAACAATTTGCAATATTGAGCCCCCTTCCTTTTTATTAAATGAAGTGGCTGTTTGTGTGTCACAACCACATTTTTTGCTGTTTAATTGGAAGGAAGGGGGTCGGTCGCTGCATCGCCATGGTGATCACGGAACTCAAAATGGATTGGTGGGATATAAATGTGGTTGTTATACACCCCCAAGACATTGAACGCAAACATTTCTAAAGCTGCTTATAAATTAAATGTTTGAGAATTAAATGGAAATCAAACTCATAAACACCAAATTTTGCTGCATTTCTCTGTGGTTGTTTCATTCAAATATAGTCACCCACCGCCGTGACC…
Nycol.C01675	MVTYDDLKPDILRIANGDRSPILSAHPISEFLTSSGTSAGERKLMPTIQQDLDRRQFLYDLLIPVMNKFVPGLDKGKGLYFLFVKTDTKTQGGLSARPVLTSYYKSELFKGRKFNPYLVYTSPTEAILCSDSFQSMYSQMFCGLLQHQEVLRVGAVFASGLLRAIRFLQVHWQDLALDIERGTLSVKITDPSIRAAVAKLIKPDPNTARFVRDNCSNQNWEGIIIKIWPRTKYLDVIVTGTMAQYIPTLNYYGGGLPLVCTMYASSECYFGLNLNPLSHPSEVSYTIMPNMGYFEFLPHDPDQPHEPSHTELLDLADLQLGKEYELVVTTYSGLYRYRVGDILRVSGFHNSAPQFHFVRRKNVALSIDSDKTDEAELQKAVEAASNRLMKDNHARIVEY…	Group2	CTCAGTGCGGGCGTTCTGGCTCAGTATCTCCGCCAACACCCTCTTCTGCACATCGTCCGCATTCTTCGTCGCCTCCTCTATGAACTCCAGAAGCTCAATGTCCCTCCCGCTCGCACTCATGGCCTCCACACCGATCACAGAGAAACAGAGCACAGCGACAAGTAAATCCGATATGGACAAGTAAGAGAAGAGAGAGAGAGGGTTAGTTTTGTGGGTGGTGCAGAGGAGGGGGTGGCGGGGAAGAGTACTTATGAGGACCGGAGGGGAGGGCTCGAAGACCGCAGGTGAGGGACCACCTACGGGTGGGCACCGTGCATGTCGTCCGGCAGGCAGTGGTCCCAGATCCACGTCAGCAGGAAGGGAGTTCGCAGGGGCAAGGGTGGGCCCACCGCTGCCCTA…
Nycol.G00887	MMDLRFDSQDDKAGLQLIEELTASAKKVQKQVLVEILTRNAETEYLQRFLSGQCDVDLFKEKVPLVNYEGIKPYIDRIAKGEPSHLLSAEPISELLTSSGTSGGRPKMMPSTAKDLDRKTFLYDLLVPVMNKYIPGLDQGKGMYLLFIKPETKTPSGLMARPVLTSYYKSKNFRNRPFNKYNVYTSPDETILCPDNRQSMYCQLLCGLKQRGEVLRVGAVFASAFLRAIKFLEDNWRELCLNIRTGNLSDWVTDIGSRESVTRILEQPDFELANLIEAECCKKSWEGIIKRIWPRTKYIDVIVTGSMAQYIPNLEFYGGGLPLISTMYASSECYFGLNLKPLSKPSDVSYTLLPNMAFFEFLPVTKGHEGEIGSVHRNGFTSNSCLETDQNSRKKETAA…	Group3	GAGTCAGCTCAAATCGCCAACAAATCTGGCCACTAATGAAAGTTTAGCCTGACCCGCCTAGAATTGCCTGATTCAGCTGCAGTACTTTACATTACAGTTATTTGAATACTCGATCGATTGACGAGTCAGCTCCCTGAATCGAAGAGTCAACTTGCTGACCCAGTGACCGGTCATTTGTCGATCCGAATTCGAGTCACAGGTTTGCCAACTATGAATCAGGCTACACATTCCAACAAAAATCCACTTTAATCAAGTTCTTTGAATTGAATCATTGGCTAATCGGTTTGATTTACCCGTAAAGTAATGGATTTGCAAGCAAGTTAGACAGTTATTATCTATAATTGCCAAGGATGAAAGTGTTTATTTAAGTTCAAATCATGTGTTTGTAGAAAATTATTT…
Nycol.H00048	MEKEGSLRLRRIAMKEEEVEPLEFIEEMTSHVDEVQKMVLDDILSTNANVEYLQRHGIFGRSIDRKTFKSKLPIIEYEDILPGIQRIANGDPSPIFSAQPISELLTSSGTSGGEQKMIPVTANHHEGIYTNFGWLIPAVMNKNISGLDKGKVLFFFLTRRETKSPAGIIMRTVLTSYFKSPQFLCKHYANINYTSSIPSIHCTDVFQSLYAQMLAGLADRLAIFQIGSTFAPIFRQAIHFLKRHYQELAADIEHGTVNPQVTDTAVRAALGNALTPDPENAEHVRKECSSGVFQGIIRRIWPNTKFLDLIVTGPMAQYIPSLNFYSGDLPLTSTPYGSSECFFGLTLCPFTKPDDIAYTIMLTWPTLSFCLSSLHMILAHVEDGKEYELMVTTYFGLYR…	Group2	ATATATATATATATATGTATATATATATTATATATGTATATATCTGAGAAAAAATGTATTTATTTGTCAAAGTAAGCATCTTCAAGTATATATATCTATTTTTCTACATGTTTGAGATTGCCTACTGTCCTATGGAGATCTGTGTGGTATAATAAACTATGAATCTTAGATCCACGAATATGGGAAGAGGTGGAAACAGCGGTTCAGAGATCTGATCCCCTCACCAGGAAGGAGGAGATCTATGAAGCCGTGGCAGCCCCTTCTACCCTACCATCTGAGTGTTCACGAGCCAAGTTAGTCTAGCTCGAACTATAAGACCCAGCTTGAGAGAGTCGTACTCCAACCCAGTAGCTCCAACTCGGCTTGGTTGAATTTATCTGAGTTCCAACTGGATTCGCT…
Nycol.H00050	MKEEEVGPLEFIEEMTSHVDEVQQMVLDDILSTNANAEYLQRHGIFGGSIDRKTFKSKLPIIEYEDILPDIQRIANGDHSPIFSAQPISELLISSGTSGGEQKMIPVIANHHEGIYTIFGWLIPTVMNKNMSGLDKGKVLFFFSTRTETKSPAGIIMRPALTSYYKSPQFLCKHYANINYTSSIPSIHCTDVFQSLYAQMLAGLADRLAIFQIGSTFAPSFLQAIRFLKHHYQELAVDIEHGTVNPQVTDTAVRAALGNALTPDPENAEHIRKECSSGDFQGIIRRIWPNTKFLNLVVTGSMAQYIPSLNFYSGDLPLVSTAYGSSECFFGLNLYPFTKPEDIAYTIMPSVAYFEFLPIKPADDIGQISAMQVLDPVDLAHVEDGKEYEIIVTTYSGLY…	Group2	TTGAGATTGCCTCACTGTCCTATGGAGATCTGTATGGTATAATATGTTGTGAATCTTAGATCCACAAATATGAGAAGAGATGGAGTCAGCAGTTCGGAGATCTAGGAAGCTATGGCAGTAGGTCCTCCACTACCCCACCATAGGAGTGTTCAAGAGCCAAGTTAGTCTATCTTGAACTATAAGACCCAGCTCGAGAGTGTCATGCTCCAAATGCAGTAGCTCGAACTCAGCTCGGTTGAAGTTATGGAGTTCGAACTCGATTCGCTCAAGTCCTGAAATGGCAATTGAAAGGGGTTGAATAAAATAATTTGACCTAAAGTCGACAACCGAACTCCTTTTTATAATCATTGTTAAGCTGCTTTCATAATAAATTTTTCATACAGTACTAAAGTGGAAGGT…
Nycol.H00053	MDHQCFFGLNLYPFTKPEDIAYTIMPNMAYFEFLPVKPGDDIGRIRAMQVVDPVDLAHVEDGKEYELVVTTYFGFYQCKIGDVLRVAKFYNKAPQFHIVVRKNVCLSIDMEKTEEAKLHKAIAAAELAHLRPHNARVLDYICYTDVKTILGHYVIYCELSPINHSENSSFSW	Group2	AGAAAATGCAGTACACATAAGGAAGTAATGTTCAAGTGGGAATTTTCGGGGTATCATAAGGAGGATTTGGCCAAATACAAAATTCCTGGATCTTATAGTGACAGGACCAATGGCACGGTATATTCCAAGCTTGAACTTCTACAGTGGGGATTTGCCTTTGGCCAGCACTCTCTATGGATCATCAATGCTTTTTTGGGTTAAACTTGTACCCTTTTACTAAGCCTGAGGACATTGCCTATACCATTATGCCTAACATGGCCTACTTTGAGTTTTTGCCTGTCAAGCCTGGAGATGATATTGGCCGGATAAGGGCAATGCAAGTGGTGGACCCTGTGGATTTGGCTCACGTGGAGGACGGAAAAGAGTATGAGCTCGTGGCGATCACTTGCTTTGGTAAAA…
Nycol.H00055	MEKEGRLRLRPIGMEEEVEPLEFIEEMTSHVDEVQQMVLDDILSTNAYTEYLQRNGIFGGSIDRKTFKSKLPIIEYKDILPNIQRIPNSDPSPMFSAQPISELLVRNVSGLDKGKVLFFFSTRTETKSPAGIIMRPVLTSYYKSPQFLCKHYANINYTSSIPSIHCTDVFQSLYAQMLARLADRLAIFQIGSTFASSFLQAIRSLKHQYQELAVDIAHGTVNLQVTDTAVRAALRNALTPDLENAEHIRKECSSGDFQGIIKRIWPNTKFLNLVVTGSMAQYIPSLNFYSGDLPLASTAYGSSECFFGLNLYPFTKPEDIAYTIMPNVAYFEFLPIKPADDIGQISAMQVVDPVDLAHVDDGKEYELIVTTYSGKIVYSFLQSYGCVCSAFSSMYLCAK…	Group2	ATCAAATCTACATATATTTGTAATAGACTATGGATGATTGTGCTTAATATTGTTCAAATGTTCAAATAAGTAATGTAATTTTCCTTTTTTCTCTTCTTAATTTTCTTCAGGAAAACGTATATATATAAATCTGGGTAAAATGTATTTATTTGTCAAAATAAGCATCTTCAAGCTGTATCTATTTGTGTACATGTTTGAGATTGCCTCACTGTCCTATGGAGATCTGTGTGGTATAATAACCTGTGAATCTTAGATCCACGAATATGGGAAGAGGTGGAGTCAGCGGTTCGGAGATCGGATCCCCCCACCAGGAGGGAGGAGATCTAGGAAGCTATGGCAGTATGTCCTCCACTACCGCACCATAGGATTGTTCATGAGCCAAGTTAGTCTATCTTCAAC…
Nycol.H00057	MEKEGSSRLRRIAMKEEEVEPLEFIEEMTSHVDEVQQMVLDDILSTNVNVEYLQRHGIFGRSIDRKTFKSKLPIIEYEDILPDIQRIANGDPSPIFSAQPISELLTSSGTSGGQQKIVPVIANHHEGIYTIFGWLIPTVMNKNISGLDKGKVLFFFLTRTETKSPAGIIMRSVLTSYYKSPQFLCKHYDNINYTSSIPSIHCTDVFQSLYAQMLAGLADRLAIFQIGTTFAPIFLQAIHFLKRHYQELAADIEHGTVNPQVTDAAVRAALGNALTPDPENAEHIRKECSSRDFQGIIRRIWPNTKFLDVIVTGPMAQYIPSLNFYSGDLPLTSTPYGSSECFFGLNLYPLTKPEDVAYTIMPNMAYFEFLPVKSADDIGRITAMQVVDPVDLAHVEDGK…	Group2	TCTCTAACTACGAAATCATAAGAGTGAGGCCCCTCCATGTGCTAATGTCTTACAAGGGACCATATTTCAGCATCAAATCTACAATATTTTTGTAATGGACTATGGGTGGGATGACACCTTAAACTCAAGTTTATTGCAAGTTCTGATTGTGCTTAATATTGTTCAAATGTTCAAATAAGTAAGATGTAATTTTCCTTTTTTCTCTTCTTATTTTTCTTGAGGAAAACGTATATATATATATATATATATATATATATATATATATATATATATATATATATATATATATATATATATATATATATATCTTGGTAAAATGTATTTATTTGTGAATGTAAGCATCTTCAAGTATATATATATATATCTATTCTTCTACATGTTTGAGATTGCCTCACGGTC…
Nycol.H00332	MASESDERYREALKALEEVTGDVDGVQERVLAEILSTNANTEYLQRHGLAGKTDRRSFKSNVPVIHYEDILPDIRRIAYGDPSPIFSAKPISEFLISSGTSGGERKMIPVAADNSERIYQIRGVLLPAVLNKFVPGLNKGKALYFLFMKAETKSPAGIPMRPVLTSYYRSSQFLLHEYPSIPHTSPIASIFCTDVYQSMYSQMLLGLAYRLDILCIGAVFAPIFLRAMNFLEQNFHDLADDLEHGTVNARITDAAVRAALEAKLTSDPETAAHIRKECSTKNWQGIIRRIWPEARFLDVIVTGATAQYIPSLEFYSGGLPLASTGYASSESFFGINLNPLCKTEDIAYTIMPNIAYFEFQTYKSQENGGQGEEEEIELVDLANVEVGKEYELVVTTYSG…	Group2	TCGCCAGGCATTTTTATGAAACTTGGTCGTAAATTGAGGTTCTTTTACTTACCAAGTTTTGCACATGAAAGCTCTTGCTATCATTTAAGTGGTTAGACCATAGTAGTAGGGATGTCAACCGATCAGATTCGGAGTGGATCTACCTTTAATCATATTCATTTCTAATACAAATAAAGAAAAGTCATATCTGAATCCGAATCTGAAATCTGATTTTATAACTCGAATGCGATCCAAATCTGATTTTTATATTGATATCCAAGTCCGAATTCGAATTTTGAACCAAATTTTGCCCACCTTCAAAATGTAATAGAATTAGATATATGATATTTGTCTAAAAATGAATCCGACACGTATCCGTATCTAAATCCGATAGATATTTATGTATGTCCGAGATGTCAT…
Nycol.H00334	MEKEGSLRLRRIAMKKEEVEALEFIEEMTSHVDEVQQMVLDDILSTNANAEYLQRHGIFGGSTDLKTFKSKLPIIEYQDILPDVRRIANGDPSPIFSAQPVTEFLTSSGTSGGERKMVPVIANHHEGTYTFFGWLIPAILNKYISGLDKGKVLHFFSTKTETKSPAGIIMRPILTSYYKSSQFLCKHYANINYTSSIPSIHCTDVFQSLYAQMLAGLADRLAVFQIGSVFPPSFLQAIRFLELHFQDLAADIEHGTVNPQVTDTAIRAALVNILTPDPENAAHIRKECSSGDWQGIIRRIWPNTKFLDILVSGAMVQYIPSLNFYSGDLPLASYLYGSSECLVGLNLYPFTKPEDIAYTIMPNMAYFEFLPVKPVDDVGQIRAEQVVDPVDLAHVEDGK…	Group2	TGAGGAAATACATTTTTAAATATGACTATTTGAGAGAGAGAGAGAGACGGGTGGGGTTGAGAGCCTTCTCAAACAAGGGATTTATGAAACACATTTTTAAACCTGGTGATCTAAAATAAGGCCCAAGCGGTCTCAGATAGGGGCCATGAAAACTAGCCTAAAAGGAAAAGCTTGGTTGCAGGGGTGAAGACAAGGTAGGGACGCTCGCATGGGCCTTGGCCCCACCTCAAAACAAATATTTAAAAAAAATTACATATAAATTTTAAAAAATTTTACTTGTTTTATATAAAAACTTTAGAAAATGATATTTTGACCCTAGTTAAAATTTAGAAACTTTAATTCGGCCTTAACATGAAAAATTTCTAGCTCTACCTAGGGATGTCAATTATCCGATTTGAA…
Nycol.I01069	MGASGRDSELLQFIEDATKNADQMQRRVLAEILSQNAHTEYLQRYGLAGCTYRESFKKKVPMVTYDDIKPEILRIANGDRSPILSSHPVSEFLTRLAKLPARSRKRRCVLTVYVFVLTLLRCSLFLFPICSSGTSAGERKLMPTIQQELDRRQFLYDLLIPVMNKFVPGLDKGKGLYFLFVKTDTKTPGGLPARPVLTSYYKSEIFKHRKFNPYLVYTSPTEAILCSDSFQSMYSQMLCGLVQQEQVLRVGAVFASGLLRAIRFLQVHWQELADDIERGTMSSRVTEPSIRAAVAKLLRPNPTLARFVREKCSDPNWEGIITKIWPNTKYLDVIVTGAMAQYIPTLNHYGGGLPLVCTMYASSECYFGLNLNPMCKPSEVTYTIMPNMGYFEFLPHDPN…	Group2	AACTCTCCATTGATAATTACTTGCTAGGGAAATCTCAATTTATTCCCTTATTGAAAAGCTACGGGTTGATAGGATATGTTGATGCGTTTGGATTTCTTTTCTTTTCTTTTTTTTTTTTGGCCATAAGCAAGGTTAGTCAATATGTGCAACAACCCACCACAGGGCATTGGATGATTGTCAAAAGAACTTTTCAGTATATCAAGTTTATATTGATCATGGTCTTCTTCTATAATCATGCATCATCTCGATTTAATATTACTGTTTACACGGATGCCAATTGGGGTGGCAACTTGGATTGCTGAAAATGAATGAAGTCACGAAAGATCTCCTGCATGCACACGGATGTTGGTAGCAAATAACATGAACAGTCATACATGTTTGATACGTAAGATCTTTTCC…
Nycol.K00482	MINKGEDEEGMTQWFEEVTRDAEEVQTSILGKIIRQNSGTEYLRKWLGQVQVDEVDDHALESYFTSLLPLSTHADYETYIQRIADGDSSPILTQQPITTLSLSSGTTEGRPKYLPFTSHSAQSTVHMFRLAAAYRSRVFPIKAGGRILEFIYSGKQFQTKGGMKVGTATTHYFDSAEFKIKQKQTKAFTCSPVEVISSSDHKQSTYCHLLLGLFFSEKVEFVTSTFAYTIVEAFREFEQLWEEICRDIREGDLSPRITSLVMRKAVLELISPAPLLASIIEKECMELKDWYGVIPQLWPNAKYIYSIMTGSMLPYLKKLRHYAGHLPLVGADYGATECWIGANIDPAAPPELVSFTVVPTFAYFEFLPLHRHRSQDAAAMHEFTEAQPVRLSQVELGEE…	Group1	TGTTTGTAGTATAATGTCTATGACAACAAATGTTCATGAACCAACTCTAATGATCATTCCACTCCATATCCCTCTTATAGGATATTACAACCATATGCTTAACTAATTTGCTCCATTTAGGAGAGTGGTGGTAATCTTCAAACATGTGCTTTTTGGGGCGCTCCATTGATTTGGACTTGTTGTGATCATTGTCATCTATGGAGAAAGAATCAGCATATAGGGCACACATGTAGGCAGACCAAAGAAAGAGCTTTGGTACTATGACAACGCATGCAGGATTTACCGGTACATAAAGCAAATGAATATTAAACAATGTAGACACCAGAGTTTTAGGTGGTTCGGTAGTATTGCGTACACCATGAGAGACACTTTCTTACTGTCAGTGCAAGGTGATGATAT…
Nycol.K00594	MMGPNPPLGPTICLCSWDCVPRCSDPRRDTAIYTPFTPHQHHPFLTSLTSLTLSHRQLRLFCFLVCIFLLLRPCHRHFPATALVVRKCFKAETMPEAPKVKHDQAMVPKPFDRLKEALQYIEDVTSNADQVQERVLGEILSRNAHVEYLRRYGLDGRTDRESFKKLLPVIGYDDIQPDIHRIANGDKSPILSADPVSEFLTSSGTSGGERKLMPTIEQELGRRSLLYSLLMPVMDQFVPGLDKGKGMYFLFVKSEARTPGGLVARPVLTSYYRSKYFTNRPFDPYTNYTSPNETILCPDSFQSMYSQLLCGLILHREVLRVGAVFASGFIRAIKFLEQNWPQLVDDIRTGKLDDRITDPSVRAAVAELLKPDPKLADFVERECRKNSWQGIIPRLWPNT…	Group2	AAAGAAGATGTAGTTAGATTTTAAAATTATGAAAGAGAAGCATAGTGAAAATTATGAGTATTTTTCATCTTTGTATAGAAGAGTGTTTGCAAACCTCTTGGAGGTATGCTATTCTTGGTGAAAGTGTGCTACAAGCTACAAGGGCTTGCTTTTGGATTTGATTTTGATAGCTTGTGCAGCATGCTTCATGCATATAGTAGTCTTCATTTGTCGTGTAAGATATGTACATGAAGTTGCACCAGAGGTTTGTGTTAGCAAAGCCGGTTTCTCTTCCAAAGGCTCAATTAGGTGGTGGCCTCAATGTTTATTCCTCAAGTACTAAAAAAATGGCAGTTCTTGCTTTAAGCCAAGCTTGACATTAACAAGTTCCACGAGTACCTTCTAGCTCAGCGTCTTGGA…

## Sheet: Table S5
Table S5. Co-expression genes of NcGH3s in Nymphaea colorata.
NcGH3	Co-expressed gene	Rho	FDR
Nycol.A01730	Nycol.A02934	-0.960491	0.0375654
Nycol.A01730	Nycol.F00597	-0.960491	0.0375654
Nycol.A01730	Nycol.D01757	-0.954412	0.0492029
Nycol.A01730	Nycol.E00772	-0.948333	0.0492029
Nycol.A01730	Nycol.F00116	-0.948333	0.0492029
Nycol.A01730	Nycol.F00949	-0.948333	0.0492029
Nycol.A01730	Nycol.G01152	-0.948333	0.0492029
Nycol.A01730	Nycol.L00924	-0.948333	0.0492029
Nycol.A01730	Nycol.B01891	0.972649	0.0145934
Nycol.A01730	Nycol.F00968	0.972649	0.0145934
Nycol.A02605	Nycol.L00206	0.963636	0
Nycol.A02605	Nycol.E00268	0.951515	0
Nycol.A02605	Nycol.C01133	0.939394	0
Nycol.A02605	Nycol.C01860	0.939394	0
Nycol.A02605	Nycol.H00823	0.939394	0
Nycol.A02605	Nycol.J01087	0.939394	0
Nycol.A02605	Nycol.J01094	0.939394	0
Nycol.A02605	Nycol.J01309	0.939394	0
Nycol.A02605	Nycol.J01310	0.939394	0
Nycol.A02605	Nycol.K01288	0.939394	0
Nycol.A03217	Nycol.J01389	-0.975758	0
Nycol.A03217	Nycol.A00591	-0.963636	0
Nycol.A03217	Nycol.B01982	-0.963636	0
Nycol.A03217	Nycol.I01128	-0.963636	0
Nycol.A03217	Nycol.L00790	-0.963636	0
Nycol.A03217	Nycol.N00216	-0.963636	0
Nycol.A03217	Nycol.A02993	-0.951515	0
Nycol.A03217	Nycol.B01233	-0.951515	0
Nycol.A03217	Nycol.B01257	-0.951515	0
Nycol.A03217	Nycol.F00963	-0.951515	0
Nycol.A03217	Nycol.J00771	-0.951515	0
Nycol.A03217	Nycol.K00441	-0.951515	0
Nycol.A03217	Nycol.A01391	-0.939394	0
Nycol.A03217	Nycol.A02650	-0.939394	0
Nycol.A03217	Nycol.B01036	-0.939394	0
Nycol.A03217	Nycol.F00052	-0.939394	0
Nycol.A03217	Nycol.H01098	-0.939394	0
Nycol.A03217	Nycol.H01128	-0.939394	0
Nycol.A03217	Nycol.H01171	-0.939394	0
Nycol.A03217	Nycol.I00577	-0.939394	0
Nycol.A03217	Nycol.J01000	-0.939394	0
Nycol.A03217	Nycol.L00858	-0.939394	0
Nycol.A03217	Nycol.L01150	-0.939394	0
Nycol.A03217	Nycol.J00520	-0.956717	0.00792038
Nycol.A03217	Nycol.M00913	-0.950992	0.0122096
Nycol.A03217	Nycol.B00303	-0.938721	0.0271386
Nycol.A03217	Nycol.J00518	-0.938721	0.0271386
Nycol.A03217	Nycol.J01495	-0.938721	0.0271386
Nycol.A03217	Nycol.H01131	-0.937437	0.0287034
Nycol.A03217	Nycol.A02792	-0.936175	0.0288771
Nycol.A03217	Nycol.I00883	-0.936175	0.0288771
Nycol.A03217	Nycol.A00067	-0.927273	0.0394349
Nycol.A03217	Nycol.A03448	-0.927273	0.0394349
Nycol.A03217	Nycol.B00829	-0.927273	0.0394349
Nycol.A03217	Nycol.B01226	-0.927273	0.0394349
Nycol.A03217	Nycol.B01531	-0.927273	0.0394349
Nycol.A03217	Nycol.B01770	-0.927273	0.0394349
Nycol.A03217	Nycol.E01495	-0.927273	0.0394349
Nycol.A03217	Nycol.I01602	-0.927273	0.0394349
Nycol.A03217	Nycol.L01387	-0.927273	0.0394349
Nycol.A03217	Nycol.L00659	-0.92645	0.0394349
Nycol.A03217	Nycol.A00074	-0.925452	0.0394349
Nycol.A03217	Nycol.C01711	-0.924016	0.0396306
Nycol.A03217	Nycol.K00470	-0.919199	0.0488031
Nycol.A03217	Nycol.K00674	-0.919199	0.0488031
Nycol.A03217	Nycol.B02872	0.975758	0
Nycol.A03217	Nycol.A00328	0.951515	0
Nycol.A03217	Nycol.A00751	0.951515	0
Nycol.A03217	Nycol.D00116	0.951515	0
Nycol.A03217	Nycol.I01720	0.951515	0
Nycol.A03217	Nycol.J01562	0.951515	0
Nycol.A03217	Nycol.L00185	0.951515	0
Nycol.A03217	Nycol.C01035	0.939394	0
Nycol.A03217	Nycol.E01183	0.939394	0
Nycol.A03217	Nycol.D01012	0.950992	0.0122096
Nycol.A03217	Nycol.C02000	0.936175	0.0288771
Nycol.A03217	Nycol.B01084	0.927273	0.0394349
Nycol.A03217	Nycol.B02688	0.927273	0.0394349
Nycol.A03217	Nycol.C01036	0.927273	0.0394349
Nycol.A03217	Nycol.D01269	0.927273	0.0394349
Nycol.A03217	Nycol.D01427	0.927273	0.0394349
Nycol.A03217	Nycol.I00328	0.927273	0.0394349
Nycol.A03217	Nycol.M00024	0.927273	0.0394349
Nycol.B01955	Nycol.E00813	-0.987879	0
Nycol.B01955	Nycol.I00686	-0.975758	0
Nycol.B01955	Nycol.F00700	-0.963636	0
Nycol.B01955	Nycol.B00979	-0.951515	0
Nycol.B01955	Nycol.C01602	-0.951515	0
Nycol.B01955	Nycol.G01208	-0.951515	0
Nycol.B01955	Nycol.J00315	-0.951515	0
Nycol.B01955	Nycol.C00182	-0.939394	0
Nycol.B01955	Nycol.D00762	-0.939394	0
Nycol.B01955	Nycol.I00095	-0.939394	0
Nycol.B01955	Nycol.I01638	-0.939394	0
Nycol.B01955	Nycol.K00152	-0.939394	0
Nycol.C01301	Nycol.C01567	0.951515	0
Nycol.C01301	Nycol.A01549	0.939394	0
Nycol.C01301	Nycol.B01684	0.939394	0
Nycol.C01304	Nycol.C01153	0.987804	0.000881278
Nycol.C01304	Nycol.J01748	0.975534	0.00937685
Nycol.C01305	Nycol.E00756	0.975534	0.0140653
Nycol.H00048	Nycol.A00301	-0.939394	0
Nycol.H00048	Nycol.K01215	-0.939394	0
Nycol.H00048	Nycol.E01622	-0.937958	0.0462942
Nycol.H00048	Nycol.E00720	0.987879	0
Nycol.H00048	Nycol.L00141	0.987879	0
Nycol.H00048	Nycol.F00145	0.975758	0
Nycol.H00048	Nycol.J00504	0.975758	0
Nycol.H00048	Nycol.B00842	0.963636	0
Nycol.H00048	Nycol.A01247	0.951515	0
Nycol.H00048	Nycol.A01606	0.951515	0
Nycol.H00048	Nycol.F00800	0.951515	0
Nycol.H00048	Nycol.F01033	0.951515	0
Nycol.H00048	Nycol.I00771	0.951515	0
Nycol.H00048	Nycol.I01413	0.951515	0
Nycol.H00048	Nycol.C01282	0.939394	0
Nycol.H00048	Nycol.E00052	0.939394	0
Nycol.H00048	Nycol.E00818	0.939394	0
Nycol.H00048	Nycol.F00320	0.939394	0
Nycol.H00048	Nycol.G00150	0.939394	0
Nycol.H00048	Nycol.I00593	0.939394	0
Nycol.H00048	Nycol.I01312	0.939394	0
Nycol.H00048	Nycol.I01379	0.939394	0
Nycol.H00048	Nycol.J00729	0.939394	0
Nycol.H00050	Nycol.I01107	-0.984807	0.002115
Nycol.H00057	Nycol.C00436	-0.963636	0
Nycol.H00057	Nycol.O00291	-0.951515	0
Nycol.H00057	Nycol.O00289	-0.950992	0.0366289
Nycol.H00057	Nycol.C01415	0.975758	0
Nycol.H00057	Nycol.E00486	0.975758	0
Nycol.H00057	Nycol.G00350	0.951515	0
Nycol.H00057	Nycol.J00352	0.951515	0
Nycol.H00057	Nycol.J00909	0.951515	0
Nycol.H00057	Nycol.K00026	0.951515	0
Nycol.H00057	Nycol.M00541	0.951515	0
Nycol.H00057	Nycol.J00159	0.939394	0
Nycol.H00332	Nycol.H00715	0.984615	0.0011116
Nycol.H00332	Nycol.J00654	0.984615	0.0011116
Nycol.H00332	Nycol.J01523	0.984615	0.0011116
Nycol.H00332	Nycol.C00325	0.969231	0.013966
Nycol.H00334	Nycol.I01544	-0.939394	0
Nycol.H00334	Nycol.E01076	1	0
Nycol.H00334	Nycol.O02192	1	0
Nycol.H00334	Nycol.D01183	0.987879	0
Nycol.H00334	Nycol.E00497	0.975758	0
Nycol.H00334	Nycol.F01398	0.975758	0
Nycol.H00334	Nycol.G00549	0.975758	0
Nycol.H00334	Nycol.M00211	0.975758	0
Nycol.H00334	Nycol.E01262	0.951515	0
Nycol.H00334	Nycol.I00713	0.951515	0
Nycol.H00334	Nycol.J01805	0.951515	0
Nycol.H00334	Nycol.A01836	0.939394	0
Nycol.H00334	Nycol.D00087	0.939394	0
Nycol.H00334	Nycol.E00016	0.939394	0
Nycol.H00334	Nycol.F01350	0.950992	0.0274716
Nycol.I01069	Nycol.A02208	-0.975758	0
Nycol.I01069	Nycol.I00825	-0.975758	0
Nycol.I01069	Nycol.D00737	-0.963636	0
Nycol.I01069	Nycol.E01297	0.939394	0
Nycol.I01069	Nycol.J00933	0.939394	0
Nycol.I01069	Nycol.G00094	0.960491	0.0268324
Nycol.K00482	Nycol.A00720	-0.951515	0
Nycol.K00482	Nycol.B02057	-0.939394	0
Nycol.K00594	Nycol.H01155	-0.987879	0
Nycol.K00594	Nycol.I01037	-0.987879	0
Nycol.K00594	Nycol.J01029	-0.987879	0
Nycol.K00594	Nycol.A02651	-0.975758	0
Nycol.K00594	Nycol.B01336	-0.975758	0
Nycol.K00594	Nycol.C01578	-0.975758	0
Nycol.K00594	Nycol.C01621	-0.975758	0
Nycol.K00594	Nycol.D01334	-0.975758	0
Nycol.K00594	Nycol.I01615	-0.975758	0
Nycol.K00594	Nycol.L00037	-0.975758	0
Nycol.K00594	Nycol.L00411	-0.975758	0
Nycol.K00594	Nycol.L01136	-0.975758	0
Nycol.K00594	Nycol.L01156	-0.975758	0
Nycol.K00594	Nycol.B01001	-0.963636	0
Nycol.K00594	Nycol.B01126	-0.963636	0
Nycol.K00594	Nycol.B02657	-0.963636	0
Nycol.K00594	Nycol.E00812	-0.963636	0
Nycol.K00594	Nycol.I00841	-0.963636	0
Nycol.K00594	Nycol.J00796	-0.963636	0
Nycol.K00594	Nycol.K00742	-0.963636	0
Nycol.K00594	Nycol.K00754	-0.963636	0
Nycol.K00594	Nycol.N00077	-0.963636	0
Nycol.K00594	Nycol.A00685	-0.951515	0
Nycol.K00594	Nycol.A03342	-0.951515	0
Nycol.K00594	Nycol.B01930	-0.951515	0
Nycol.K00594	Nycol.B02522	-0.951515	0
Nycol.K00594	Nycol.B02587	-0.951515	0
Nycol.K00594	Nycol.C01464	-0.951515	0
Nycol.K00594	Nycol.G00196	-0.951515	0
Nycol.K00594	Nycol.H00855	-0.951515	0
Nycol.K00594	Nycol.H00993	-0.951515	0
Nycol.K00594	Nycol.L00964	-0.951515	0
Nycol.K00594	Nycol.A00043	-0.939394	0
Nycol.K00594	Nycol.A03479	-0.939394	0
Nycol.K00594	Nycol.B00529	-0.939394	0
Nycol.K00594	Nycol.B01215	-0.939394	0
Nycol.K00594	Nycol.C00291	-0.939394	0
Nycol.K00594	Nycol.D00254	-0.939394	0
Nycol.K00594	Nycol.D00744	-0.939394	0
Nycol.K00594	Nycol.E01326	-0.939394	0
Nycol.K00594	Nycol.F00198	-0.939394	0
Nycol.K00594	Nycol.F01224	-0.939394	0
Nycol.K00594	Nycol.J00230	-0.939394	0
Nycol.K00594	Nycol.J01039	-0.939394	0
Nycol.K00594	Nycol.J01270	-0.939394	0
Nycol.K00594	Nycol.K00257	-0.939394	0
Nycol.K00594	Nycol.K00776	-0.939394	0
Nycol.K00594	Nycol.K01381	-0.939394	0
Nycol.K00594	Nycol.L00948	-0.939394	0
Nycol.K00594	Nycol.L01206	-0.939394	0
Nycol.K00594	Nycol.M00133	-0.939394	0
Nycol.K00594	Nycol.K00536	-0.969223	0.000776631
Nycol.K00594	Nycol.A00651	-0.927273	0.0195572
Nycol.K00594	Nycol.A02205	-0.927273	0.0195572
Nycol.K00594	Nycol.A02781	-0.927273	0.0195572
Nycol.K00594	Nycol.A02788	-0.927273	0.0195572
Nycol.K00594	Nycol.A02977	-0.927273	0.0195572
Nycol.K00594	Nycol.A03269	-0.927273	0.0195572
Nycol.K00594	Nycol.B01536	-0.927273	0.0195572
Nycol.K00594	Nycol.B02647	-0.927273	0.0195572
Nycol.K00594	Nycol.D00632	-0.927273	0.0195572
Nycol.K00594	Nycol.D01141	-0.927273	0.0195572
Nycol.K00594	Nycol.G00672	-0.927273	0.0195572
Nycol.K00594	Nycol.H01202	-0.927273	0.0195572
Nycol.K00594	Nycol.I00491	-0.927273	0.0195572
Nycol.K00594	Nycol.I00777	-0.927273	0.0195572
Nycol.K00594	Nycol.I00848	-0.927273	0.0195572
Nycol.K00594	Nycol.I01409	-0.927273	0.0195572
Nycol.K00594	Nycol.L00404	-0.927273	0.0195572
Nycol.K00594	Nycol.M00348	-0.927273	0.0195572
Nycol.K00594	Nycol.B00588	-0.92645	0.0195572
Nycol.K00594	Nycol.D00472	-0.92645	0.0195572
Nycol.K00594	Nycol.C02104	-0.924016	0.0198153
Nycol.K00594	Nycol.A00331	-0.915152	0.0492885
Nycol.K00594	Nycol.A00753	-0.915152	0.0492885
Nycol.K00594	Nycol.A00754	-0.915152	0.0492885
Nycol.K00594	Nycol.A01198	-0.915152	0.0492885
Nycol.K00594	Nycol.A02638	-0.915152	0.0492885
Nycol.K00594	Nycol.A03134	-0.915152	0.0492885
Nycol.K00594	Nycol.B00956	-0.915152	0.0492885
Nycol.K00594	Nycol.B01322	-0.915152	0.0492885
Nycol.K00594	Nycol.C01348	-0.915152	0.0492885
Nycol.K00594	Nycol.C02236	-0.915152	0.0492885
Nycol.K00594	Nycol.D00708	-0.915152	0.0492885
Nycol.K00594	Nycol.E00331	-0.915152	0.0492885
Nycol.K00594	Nycol.E00758	-0.915152	0.0492885
Nycol.K00594	Nycol.F00413	-0.915152	0.0492885
Nycol.K00594	Nycol.F00638	-0.915152	0.0492885
Nycol.K00594	Nycol.F00801	-0.915152	0.0492885
Nycol.K00594	Nycol.F01524	-0.915152	0.0492885
Nycol.K00594	Nycol.G00483	-0.915152	0.0492885
Nycol.K00594	Nycol.G00547	-0.915152	0.0492885
Nycol.K00594	Nycol.H00810	-0.915152	0.0492885
Nycol.K00594	Nycol.H01349	-0.915152	0.0492885
Nycol.K00594	Nycol.H01569	-0.915152	0.0492885
Nycol.K00594	Nycol.I00598	-0.915152	0.0492885
Nycol.K00594	Nycol.I00645	-0.915152	0.0492885
Nycol.K00594	Nycol.I00709	-0.915152	0.0492885
Nycol.K00594	Nycol.I01105	-0.915152	0.0492885
Nycol.K00594	Nycol.I01361	-0.915152	0.0492885
Nycol.K00594	Nycol.I01846	-0.915152	0.0492885
Nycol.K00594	Nycol.J00960	-0.915152	0.0492885
Nycol.K00594	Nycol.J01267	-0.915152	0.0492885
Nycol.K00594	Nycol.K00051	-0.915152	0.0492885
Nycol.K00594	Nycol.K01591	-0.915152	0.0492885
Nycol.K00594	Nycol.L01316	-0.915152	0.0492885
Nycol.K00594	Nycol.K01187	-0.901908	0.0492885
Nycol.K00594	Nycol.B01277	0.987879	0
Nycol.K00594	Nycol.C01694	0.987879	0
Nycol.K00594	Nycol.E01190	0.987879	0
Nycol.K00594	Nycol.D00431	0.963636	0
Nycol.K00594	Nycol.E00702	0.963636	0
Nycol.K00594	Nycol.F01423	0.963636	0
Nycol.K00594	Nycol.J00391	0.963636	0
Nycol.K00594	Nycol.J01618	0.963636	0
Nycol.K00594	Nycol.A02411	0.951515	0
Nycol.K00594	Nycol.A02697	0.951515	0
Nycol.K00594	Nycol.A02733	0.951515	0
Nycol.K00594	Nycol.A02850	0.951515	0
Nycol.K00594	Nycol.A03081	0.951515	0
Nycol.K00594	Nycol.C00199	0.951515	0
Nycol.K00594	Nycol.C01848	0.951515	0
Nycol.K00594	Nycol.E00162	0.951515	0
Nycol.K00594	Nycol.H01154	0.951515	0
Nycol.K00594	Nycol.J00152	0.951515	0
Nycol.K00594	Nycol.J00647	0.951515	0
Nycol.K00594	Nycol.K01014	0.951515	0
Nycol.K00594	Nycol.M00718	0.951515	0
Nycol.K00594	Nycol.A02331	0.939394	0
Nycol.K00594	Nycol.A02515	0.939394	0
Nycol.K00594	Nycol.B00761	0.939394	0
Nycol.K00594	Nycol.B02412	0.939394	0
Nycol.K00594	Nycol.C00466	0.939394	0
Nycol.K00594	Nycol.D00497	0.939394	0
Nycol.K00594	Nycol.D01290	0.939394	0
Nycol.K00594	Nycol.D01452	0.939394	0
Nycol.K00594	Nycol.E01309	0.939394	0
Nycol.K00594	Nycol.G00306	0.939394	0
Nycol.K00594	Nycol.G00995	0.939394	0
Nycol.K00594	Nycol.I00078	0.939394	0
Nycol.K00594	Nycol.I01515	0.939394	0
Nycol.K00594	Nycol.J00221	0.939394	0
Nycol.K00594	Nycol.J01063	0.939394	0
Nycol.K00594	Nycol.J01275	0.939394	0
Nycol.K00594	Nycol.K00198	0.944211	0.00804407
Nycol.K00594	Nycol.J01629	0.942254	0.00911167
Nycol.K00594	Nycol.A01138	0.927273	0.0195572
Nycol.K00594	Nycol.B01325	0.927273	0.0195572
Nycol.K00594	Nycol.C00337	0.927273	0.0195572
Nycol.K00594	Nycol.C01060	0.927273	0.0195572
Nycol.K00594	Nycol.D01450	0.927273	0.0195572
Nycol.K00594	Nycol.E01118	0.927273	0.0195572
Nycol.K00594	Nycol.H00153	0.927273	0.0195572
Nycol.K00594	Nycol.I01784	0.927273	0.0195572
Nycol.K00594	Nycol.J00474	0.927273	0.0195572
Nycol.K00594	Nycol.M00714	0.927273	0.0195572
Nycol.K00594	Nycol.G00850	0.92645	0.0195572
Nycol.K00594	Nycol.A00108	0.915152	0.0492885
Nycol.K00594	Nycol.A01586	0.915152	0.0492885
Nycol.K00594	Nycol.B02492	0.915152	0.0492885
Nycol.K00594	Nycol.C01327	0.915152	0.0492885
Nycol.K00594	Nycol.C02092	0.915152	0.0492885
Nycol.K00594	Nycol.D01474	0.915152	0.0492885
Nycol.K00594	Nycol.E00105	0.915152	0.0492885
Nycol.K00594	Nycol.E00703	0.915152	0.0492885
Nycol.K00594	Nycol.F00149	0.915152	0.0492885
Nycol.K00594	Nycol.F00605	0.915152	0.0492885
Nycol.K00594	Nycol.H00560	0.915152	0.0492885
Nycol.K00594	Nycol.I00657	0.915152	0.0492885
Nycol.K00594	Nycol.J00429	0.915152	0.0492885
Nycol.K00594	Nycol.J01442	0.915152	0.0492885
Nycol.K00594	Nycol.K00650	0.915152	0.0492885
Nycol.K00594	Nycol.L01154	0.915152	0.0492885
Nycol.K00594	Nycol.O00069	0.915152	0.0492885

## Sheet: Table S6
Table S6. The GH3 genes in 22 plant species.
Specie	Simply	Gene ID	Protein sequence	Subgroup
Physcomitrium patens	Pp	Pp6c10 11230V6.1	MALRIENPYYKLLDTDEEIVEDFELMSRNARETQLELLRKILERNANVEYLQRQGLNGRTDEASFKACVPVSTYANIEADVDRIADGDTSPICCVDPPTSFALSSGTTGGKCKLIPRTDALLAQAMKAGQIGSVYRRRAFPRKHEGPPVVMSFQYAGRQFDTKSGLKAGTGTTNFYRSAAFKNAKSAPFSATSPVDIVLGYDVPQQMYCHLLCGLYRCQEVEQMSAIFAYMIVEPFRLLERVWRDICKDIREGTVNERVSDPELRSSVLKVLSPNPELADLIERECAKGWSGIIERLFPNINYIMSIFSGSMLPYVAPMRQYAGSVPLMNADYGASEAWIGINLDPRCPAEDASFTIIPNFAYFEFIPVNRDSAGYDSVEGDEIVGLTDVKVGQEYEIV…	Group1
	Pp	Pp6c24 8420V6.1	MASEVAKPVENGIHPKLEQSFDAPAATKPSNSELLKLHRDGVPFVMPSKRGIDTTAPDFDPQDFLDLLAEDVMFIQHEKLREILEVQADVEYLRRVGLNGRTDVESFRKCVPIVSYGDLEADIMRVVNGEKTPIFTVDPIVTLNLSSGTTAGKPKFIPSTTRAYEYFMFLQTFVTSIYRREFPGYKDGTSFTLAFAGKQIDTPSGIKAGAQSTNHFRGPMFRNRVRNANREYCVPDEVILSDDTTQSMYCHLLCALAQAPEIVKVYGTFAASIVSAVRALQKHWSEIVEDIRTGTLNAKITEPEMRTAVQQMLHPNPDLASRIEEECSKDNWEGILPRLFPNAHFVSCVISGSMLQYAPALKHFSGHLPTISLAYAACECSFIGFNPSMKCAPEDITYM…	Group1
Sphagnum magellanicum	Sma	Sphmag08G028800	MESIVVLENNGIGADRAKSSVESSITRGTTIFKDQAAFDHPDGSIHERPAAFVMPSRRLGFIYDSTSSDSGFDPDEFIDSVAEDLELIQRLKLEEILTRNANVEYLQRHGLNGRTDVASFKQCLPVVTYSDLEPDILRLVNGDSTPIFDADPIFAFFLSTGTTAGKAKFIPTTMRAFENVPCLQRVVKAMFRKQIQGGREANGKILSLDFAGLLRETPSGIKAGAVSSILLHSAIFRQRPFDPSRINSSPDEVIFCSDYNQAMYCHLLCAFAQAPEITRLQAMFAVTVVGALRLLQRCWPELCNDIRNGTLNQKVSDPATRKAVEQILMKGDPELASMIEIQCSTHDWGRIIPRIWPNMLSLSCVLSGTMQQYVPALKHFAGHIPLISSVYAASECPIM…	Group1
	Sma	Sphmag08G029400	MESTVVLENNGIGADRAKSSVESSCITRGTTISKDQAALDHPDGSIHERPAAFVMPSRRLGFIYDSTSAGSGFDPDEFIDSVAENLEVIQRLKLEEILTRNANVEYLQRHGLNGRTDVASFKQCLPVVTYSDLEPDILRLVNGDSTPIFNAEPISAFFLSTGTTSEKAKFIPTTMRAFENVPCLQRVVQAMFRKQILGGKDTNGKILNLGFAGPLQETPSGIKAGQMSTISLHSAIFRQRPFDPRSINSSPDEVIFCGDYNQAMYCHLLCALAQAPEITRLQAMFAVNVVGTVRLLQRCWPELCNDIRNGTLNQKVSDPATRKAVEQILMKGDPELASMIEIQCSTHDWGHIIPRIWPNMLSISCVLSGSMQQYVPALKHFAGHIPLISPVYGASECPI…	Group1
	Sma	Sphmag13G044100	MATTTVPKSNGSSAGKESCATDDRMNGLMKGHSNSPFVMPMKRGINCEAPDFDPQGFVDLVAEDVGLIQRMKLHEILSHNANVEYLQRHGLNGRTDAASFKKCVPVVSYADMQPDILRLVNGETAPILTADPVSEFALSSGTVDGKSKFIPVTGGAREIFFFGKRLVSAMLRKVIKIWRHGKTLDFIVAGQQIETPSGLKAGASSTNYFRSPMFRQRPFDPSNVSCSPDEVVLCGDLNQSMYCHLVCALVQAPEIVKVHATFASTVVSAIRMLQSSLHDICEDIRQGRLNDRITDPEARKAVEKLLKPDPDLASMIERECPKNDWAGVISRIWPNTMYVAGVVSGSMKQYVPILKYFAGDVPLISFGYSASECSIAGLNVELDCAPEKVVYMIWPETAY…	Group1
	Sma	Sphmag17G008200	MVSRGAVSKNHDGVSTDQCIAHGNFGMMSKYDVNCSSSSSSVEKEEDGFVMPSRRDIDFTAPDFDPDAFLDLVAADVGLIQRQKLHDILSRNANVEYLQRHGLNGRTDVASFKQCVPVINYQDVETDILRLVNGDTSAPILTAEPVIEFQLSSGTMGGKPKYIPTTARYAEYRLFYQSLVNAMCKKQFKEWRNGKSLDFRSIGKPTDTPSGLKAGSATTNYLKSAMFTDPRIEPDVFCSPIEVFFCDDFNQATYCHLVCSLTQAAEIVKFQSLFAASLVAAVQILQKCWVEMCEDVRSGTPNAKILNPELRRAMEKILKPDPQLAAMIERECSKNDWAGIIPRIWPNTVVITTILSGSMQHYVPILKHFAGNNIALVSLFYGSCECHLLGLNVQLNCPT…	Group1
Selaginella moellendorffii	Smo	31681	FERACENGASVQEELLAGILRKNASTDYLQKFGSPQTPAAYKSQVPIVSYEDVAGEIERIASGDESPVLCQDPIICFFASSGTSSGKHKIIPVTAENMSATTRAIELSSAYKARCFPELGSGRVLGLYYCIDQFHTKAGILVGAGTTYTIKNYRNFSSKFTTPYEMIVSGSNWRELTYCHLLCGLIQRDAVEHIESMFAYTICESLRILESDWEEICNDIRTGSLISGKVTHAKLQEAFARLILDYNELDRVRNAEAITKICSRKSWSGILSLLFPRAKLVSTVVTGGMAHFVPQLRDYAGVKLPISGKDYYSSEGVLGINTNPASPLEEVVFTILPHIMYHEFLPLGANNPAGEILAPHEVVVGQEYEIVITNFAGLYRYRVGDVVKVSSFFHGVPQL…	Group1
	Smo	73348	MENEQLLLEKLESSSWSPGEAQDKVLAEILEKNAATDYFNRHGLRAATKEVFRQRAPVIEYEDIKDEINRIADGEASTLLSANPITDMFTSSGTSGGAHKLFPKAEGHYAVSDYFFDLATALLNRYSDLPGLRTGKALYFLYVRSGRKTPGGLPAYPALTGYYNSPEFRNWLFDPSNDYTSPLEVILCTDSVQASYCHLLCGLIHARDVTKLGCFFASALVRSIRCLEAWWQELSRDIRTGTLSERVVDPACREAVEKILRPDPELANVIDEACLSGSLKGIVRKLWPSAKAIDTVVTGAMEQYVGEVDYLTDGLPIASMIYASSESFFGVNLKPLCDPSQISYMFLPETSYYEFLPVARSEEKASREEPVELVDVEQGHEYELVITTNAGLYRYRMGD…	Group2
	Smo	74871	MDATAILSAIACDEQALGFMEHVTRHVSSVQDYVLQLLLEANAGTDYFQRHGLHGIPTKEEFRRLLPITTYSDMEADFQRLADGDESKTICAARVLEMLTSSGTSGGKQKLFPKSPSYDQEFVALNRVARAALNKKAPYASRGKSLQFFYVRKPGITSGGVTTTSGLSGYFTSPAFRQRKLDPESGYTSPDQVILCVDYQQASYCHLLCGLTQSQEVVSIGAAFASTLVRSLKALKDLWQELCVDIETGRVNDNIVSDLSVKHAVNALLKPDPKLAALVRRECSKSNWRGIVRRLWPRARIIQAIVTGSMQQYVPAIDFFSDGLPIASSIYASSECSTLGVNLSPVCSPYDVRYSPFPCFVYYEFLPVSSSSSSSPSRDDLVQLAEVELGREYELVITT…	Group2
	Smo	77060	MWVQCGDLSDFPELGSGRVLGLYYCGHQSHTKAGIWVGALTTYLIKTYRGPFNKFTTPYEMIISGSNWRELTYCHLLCALIQRDAVEQIDASFAYIISEALKILQSDWQDICKDIRTGSLSSGKVTHPKLQEAFATFLVNKENIAGTADAIAKICSRESWSGILSLLFPGAKLVSAVVTGAMAHFVPELRDYAGGKLPISGKDYYSSEGVLGINTNPASPLEDVVFTILPHIMYYEFLPLGANNPAGEILAPHEVVVGQEYEIVITNFAGLYRYRVGDVVKVSSFFHGVPQLAFSHRKNAVLSVQNEMVDEQELQNVVMEVSKDAGIQVANFIAYGNSTAVRAHYVIFWELKRREGINRELLERCCSSIDRSFNPGYTGKRLDGVIDSLELVIVKEGTF…	Group1
	Smo	85812	MHSICLKSMEHATKNAAVIQRELLQQILEKNAGTEYLTRHGLDEESNLVDGFHKLPLVEYNDIEADIKRIADGDTGRILCSDPISQFFISSGTTTGRSKLIPVTKEANSRFFRPPLISPAWHRVFTINPDETYLAFWFASKQSLTKGGFKAETVTTSGLNSAHFKRAAASFVTPHKIFQSTSMYQCLYCHLLCGLLRREEVTVVISAFAFALTEAFRVLEQVWSELLEDIEAGSLSSRITDPILRLAMSGIAPPSPELAEQLRREFRSFSMDGIVQRLWPNAKSVVAVTTGAMAPYAPRLRALAGKTPLVCGNYFSSECLIGINLSPASSPATFTVNPEFAYFEFLSYHDGETKLNGLEEQRPVGLTEVTIGEKYEIVVTTRSGLYRYRLGDVVQVAGF…	Group1
	Smo	93250	MDPALFRDDIESKTKDAAAVQANLLSQMMELNGETEYLRRYGGRFDSLPIIEYHDVADEVQRIANGDTSPILTAEPVVRFFKSSGTVTGEPKLIPATSKSLELLFRRPVYMMESDVCLGFLFAKPENKSPGGLPVSTTSSMFFKVQGENLEKMFTSPMKLLLAPDINQSLYCQLLCGLIRSEDVTQVFAALAITLVEALRLLEEAWSELADDVQTGTLNSKITDPTLRSSLSLCLRPNLKLAQSIRKECTADNAWCGIVERLWPKTKVIVTITTGGMAPYAPAVRKYGGSVPIVSGDYVCTECVLGFNLDPFCPPESVSFTIHPEYAYYEFLHYPQKLTDGSTVKLVDVKVGEEYELVVSTWSGLYRYKVGDIVRVTGFHNFSPNISFVHRLNAELDIA…	Group1
	Smo	99818	MNLEHKEREKQALQFIEKVTSEAAEVQSAVLSAILERNAHTEYLKRHGLNGRTDKTSFRQCLPVITYEDLEPEIQRIANGDTSPILSAHPISEFLTSSGTSAGQRKLMPTISEEFERRCLLYSLLMPVMNQYLPGLDQGKGMYLFFIKSEAKTPGGLLARPVLTSYYKSRYFTERPYDPCNVYTSPNETVLCPDAHQSMYCQLLCGLLQRHEVLRMGAVFASGFLRAIRFLETHWRELCDDIRAGGLNELVVDAAARRAVLALMPRPDPALADDIAEQCRKESWAGIIARLWPNTKYIDVIVTGTMAQYIPTLDYYSGGLPLVCTMYASSECYFGINLQPLCPPSEVSYTLLPNMAYFEFLPIKPKSGKSKAPRVPDPSELVELVDVKMGHEYELVITT…	Group3
	Smo	110439	MPGIPLISHSDALTYGFEELARNGNAVQAELLEQILVQNADADYLKEHKLNGCTDLETFKARLPLITYADIEGYIQKIADGDQSPLLCQKPVDMFFLSSGTAKGRTKLIPAHYDFFLNTIRLFQLSGAFRGRHFPLSSNAKVMDIVYCGKQTMTKGGILTGTGTTNYFRSEAFKLKQQSTKMFNSSPNEVIFSSSLPQATYCHLLFALLAADDIAVISSTFVYTIVEAFRFLEKTWSILADCIESGTLPEWITDHAIQTVASKQLTQDHPDRDRGTLAAKIRLECSRGFQGIIPRLWRNTSYVLSIMTGTMLSYCEAMRFYAGPGLALVCGDYGASESWMGINMDPLSSPHNTIFTIVPDLAYFEFIPLERRNSLFTEVAAPVSMADVRVGQEYEIAIT…	Group1
	Smo	115497	MAASAIAEFEDACKNAASIQEELLLGILRKNACCEYLQKYGSPLTVAAFKSQVPVIGYDDIRSDLERIAGGDRGQILCHDPITSFFTSSGTSSGKNKNIPATYENTVSVVKVLESSYAYKTNYFDLGKGRSVSLLYFKDLHATKSGLVFGPVTAHGIRSTRFRQVWRSSRTTPYEVLVAASDFRELTYCHLLCALLQRHEVEQVECMYAYSICEALRLFQNEYWEELCNDIRTASLSKTKVMDPKLRKAFERAGVFRSKCGNAMEADKIFKICSNESWSGILPLLFPKAKLVSAVVTGAMTHYVPTLSFYAGDQLPIVGQGFFSSEGGIGINIDPLSPPEDVIYTVTPRSLYYEFLPLGATEALSMHEVVIGELYEILVTNFAGLYRCRMGDVVQITSF…	Group1
	Smo	119116	MENEQLLLEKLESSSWSPGEAQDKVLTEILGKNATTVYFNRHGLRAATKEVFRQRAPVIEYEDIKDEINRIADGEASTLLCANPITDMFTSSGTSGGAHKLFPKAEGHYAVSNYFFDLATALLNRYSDLPGLRTGKALYFLYVRSGRKTPGGLPAYPALTGYYNSLEFRNRPFDPSNDYTSPMEVILCTDSVQASYCHLLCGLIHARDVTKLGCFFASALVRSIRCLEAWWQELSRDIRTGTLSERVVDPACREAVEKILRPDPELANVIDEACSSGSLKGIVRKLWPSAKAIDTVVTGAMEQYVGEVDYLTGGLPIASMIYASSESFFGVNLKPLCEPSQISYMFLPETSYYEFLPVARSEEKVSRKEPVELVDVEQGHEYELVITTNAGLYRYRMGD…	Group2
	Smo	124989	MEDFEAVCKNAVQAQEEALVQILQRNGSCHYLQRFGQPLCLKSFKTQLPIISYDNISPELQQIADHGTSHLLLGCDPILYFSFSSGTSSGKHKILPQTNCGYSLLARAYASSNAYRDEVFPLESTKPIGLHFVYSGEQYKAKSGLLLGAGSTNYYKSEAYNQEAETLATPYEALLAGSDWQQTTYCHLLCGLVQRHKIEFIHATFAYTLSEAFRLLESDWKILCEDISARRVSESKVTDEKLRVPVLKLMERELRGKDSSQVAREISEIFVTSKESRWSGLLPLLWPRAKYVHTVVTGAMEPYIPVLKKYAGDKLAIVGFDYSASEGYLGINMRPATPPEEVVFTLIPYTMFFEFIPVDPEEVPDHQQGETLGFKDLQVGKQYELVVTTFEGLYRYRIG…	Group1
	Smo	125145	MEDFEAVCKNAVQAQEEALVQILQRNGSCHYLQRFGQPLCLKSFKAQLPIISYDNISPELQQIADHGTSHLLLGCDPILYFSFSSGTSSGKHKILPQTNCGYSLLARAYASSNAYRDEIFPLESTKPIGLHFVYSGEQYRAKSGLLLGAGSTNYYKSEAYNQEAETLATPYEALLAGSDWQQTTYCHLLCGLVQRHKIEFIHAAFAYTLSEAFRLLESDWKILCEDISARRVSESKVKDEKLRVPVLKLMERELRGKDSSQVAREISEIFVAGTESRWSGLLPLLWPRAKYVHTVVTGAMEPYIPVLKKYAGDKLAIVGFNYSASEGYLGINMRPATPPEEVVFTLIPYTMFFKFIPVDPEEVPDHQKGETLGFKDLQVGKQYELVVTTFEGLYRYRIG…	Group1
	Smo	125443	MEALVNEFEDMCRNAALVQEEILGAIVEHNASCEYLRSYNVTDTDSFKAHIPIVDYEDIAARIQRMADGGPGSVLCKDPVIVFILSSATTTDKRKAFPLTTKSRSLKNHADKISAGYRERYIMLSQQNLINSSLAFMYAQPHGTLSKSGLPIMPGSSFYFTSQVYKERPSRSTSTDEVIFGPWWESTYCHLLSGLILRTEVDYITSFFAYTLVHAFNMLEAEWRNLCYDIRTGKLDERVKDVKLRAAVVGVLREDPDSAGSIEEVCSSNVSWDQGIVLKLWPKAKYLLTVVTGGMKPYIPALRRYAGGVHIMGRAYIGSEGVYGINIDPATEPENVVFTLVPTTLYMEFLRLRDNKLVDSSNLEISEQYELVITTHSGLYRYKVGDVVKVVAFFHESPQ…	Group1
	Smo	125904	MNTRDSDDQILDFVGDITRDVGAVQAGILEQILAKNANVEYFKRHGLCGVPSRDDFKRAMPLSSYTDIESDITRMASGDDSRILTDAPVRQMLTSSGTSGGKQKLFPKSETYDIESVLMNRISRACLNKQIPIQGKSLQFIYVRKPGVTPGGVVTCSGLSGYFTSPAFLNRKIDPSSGFTSPDQVLLCVDFDQSSYAHLLCGLVQSTQVAVLGAPFASTLVRSMKRLSDCWRDLCQDIRSGKANSNIISDLSVKHAVNALLRTPNPELADAIERECSKKNWRGIITRLFPNARVIQTIITGSMQQYVPVIDFLSGELPIASPLYASSECSSLGVNLSPLSPPSPILYTIFPSFAYYEFLPVNCKNSTSGDLVELADVELGREYELVITNRAGLYRYRVG…	Group2
	Smo	163668	MENEQLLLEKLESSSWSPGEAQDKVLAEILEKNAATDYFNRHGLRAATKEVFRQRAPVIEYEDIKDEINRIADGEASTLLCANPIADMFTSSGTSGGAHKLFPKVEGHYAVSKYFFDLATALLNRDLPGLRTGKALYFLYVRSGRKTPGGLPAYPALTGYYNSLEFRNRPFDPSNDYTSPMEVILCTDSVQASYCHLLCGLIHARDVTKLGCFFASALVRSIRCLEAWWQELSRDIRTGTLSERVVDPACREAVEKILRPDPELANVIDEACSSGSLKGIVRKLWPSAKAIDTVVTGAMEQYVGEVDYLTDGLPIASMIYASSESFFGVNLKPLCEPSQISYMFLPETSYYEFLPVARSEEKVSREEPVELVDVEQGHEYELVITTNAGLYRYRMGDVL…	Group2
	Smo	234778	MCRNATFVQEEILGAIVEHNASCEYLRSYNVTDADSFKAHIPIVDYENIAARIQRMADGGPGSVLCKDPVIAFILSSATTTDKRKAFPLTTKSRSLKNHADKISAGYGERDFPVGSFPTALAFMYAQPHGTLSKSGLPIMPGSSFYFTSQAYKERPSRSISTDEVIFGPWWESTYCHLLSGLILRTEVDYITSFFAYTLVHAFNMLEAEWRNLCYDIRTGKLDERVKDVKLRAAVAGVLREDPDSAGSIEEVCSSNVSWDQGIVLKLWPKAKYLLTVVTGDMKPYIPALRRYAGGVHIMGREYIGSEGVYGININPATEPENVVFTLVPTTLYMEFLRLRDNKLVDSSDLEIGEQYELVITTHSGLYRYKVGDVVKVVAFFHESPQMAFEYRCMKQELQ…	Group1
	Smo	235392	MDPPRLGSAHRILSALDTDEQVLRFVEAITSDVASIQSELLQQILADNADVAYFHRHGLFGVPSAEDFHSRLPLISYQDIELDVARIASGDEDGHAKILCARPVREVLKSSGTSGGRQKLFPKLSDYDPEFLVLNRREARFSSCPDRRHSRQGPFNTGKSLHFIYVRNPEVTPGGVKLSSGLSGYFTSPAFRNRKIDPATSYTSPDQVLQCVDYTQANYCHLLCGLVQRHQVVSIGSVFASTFVRSLKSLKCQWKDICQDIAEGAVNSRIVTSVPVRNAVNAILRPDIELADAIRKECCGGNWRGIVRRLWPEARLVQTIITGTMQQYVSIIDMLTDGLPIASSLYASSECSSLGVNLDPVCPASEVLYTLFPCFAYFEFLPLENRLSAPDEDQGREER…	Group2
	Smo	416246	MEALINEFEDMCRNAAAVQEEVLGNIVEHNASCEFLQSYNVTDVDSFKAHVPVVGYEDIAAKIQRMADGDPASILCKDPVIAFISSSGTTTEKRNAFPLTTKSCDVKNHAMYKIAAAYIERDFPVGSFPTALAFMYALPCGTLSKSGIPIMPVSNFAFTSQAYKERPSRSTSPDEVIWGPWWESTYCHMLCGLIQRMEVDYIISFFAYTLVYAFNMLEVEWRNLCHDIRTGKLDERVKDVKLRAAVAGVLHEDPDSAGFIEEVCSSKESWDQGIVPQLWPKAKYLHTVVTGGMKPYVPALRKYAGGVHIIGKAYIGSEGVYGINMDPTTEAENVVFTLVPTTLYMEFLRLRDNKLVDSSNLEIGEQYELVITTYSGLYRYKVGDVVRVVSFFHQSPQMA…	Group1
	Smo	427552	MEDFEAVCKNAVQAQEEALVQILQRNGSCQYLQRSGQPLCLKSFKAQLPIISYDNISPELQQIADHGTSHLLLGCDPILYFTFSSGTSSGKHKILPQTNCGYSLLARAYASSNAYRDEIFPLESTKPIGLHFVYSGEQYKAKSGLLIGAGSTNYYKSEAYNQEAETLATPYEALLAGSDWQQTTYCHLLCGLVQRHKIEFIHATFAYTLSEVFRLLESNWKILCEDISARRVSESKVTDEKLRVPVLKLMERELRGKDSSQVAREISEIFIAGTESRWSGLLPLLWPRAKYVHTVVTGAMEPYIPVLKKYAGDKLAIVGFDYSASEGYLGINMRPATPPEEVVFTLIPYTMFFEFIPVDPEEVPDHQKGETLGFKDLQVGKQYELVVTTFEGFACPLEI…	Group1
	Smo	432454	MEFLGKLREEIRRELWEKCCSSIDRSFNPGYTGKRLDGVIDSLELVIVKEGTFARLMEEAEWNIASAFQMASIAEFERACENGASIQEELLGGILRKNASTHYLQKFGSPQSLAAYKSQVPIVSYEDVAGVIEKIACGEEGPILCHDPVLCFFASSGTSSGKGKIIPVTAENISALRRAAEISNAYITRCFPELGSGRVLGLYYCVDQFHTKAGIWVGALTTYLIKTYRGPFNKFTTPYEMIISGSNWRELTYCHLLCALIQRDAVEQIDASFAYIISEALKILQSDWQDICKDIRTGSLSSGKVTHPKLQEAFATFLVNKENLAGTADVIAKICSRESWSGILSLLFPGAKLVSAVVTGAMAHFVPELRDYAGGQASNLRERLLLV	Group1
	Smo	437924	MAAVIADFEQSCKDASSNQERVLGRILDDNSSCHYLQRYGSPQTLAAFKAQVPIISYEDVGSEIDKIASGVQGPLLCSYPILHFFASSGTTSANGKIIPLTAENAAASGRATEIANAYRTRCFPSDNGIILGFFYCMDQVETKSGLLVSAASTYALKGERFKATSSKYTTPYEVLVAGSDWRELTYCHWLCALLQRGKVEQIISIFSYTICEAIRMLRAEWREICSDIRAGSLCEGKVTSPNLRQAVLASPVFDGIKGGDPVEAEVISEICSRDSWSGIVLLLFPRTNVMSTVVTGSMKLYVPSLRDYVGDQVPIVGLDYFSSEGAIGINADPRCHPERVVYTMVPTALYYEFLPVDSTSCDNILGLHEVQVGEQYEVVITNFAGLYRYRIGDVVKVDS…	Group1
Taxus chinensis	Tc	KAH9296800	MDGKSLQTADDQLFEKLEYYCNNAPNLQMETLEAILNHNAAAEYLQRHGLNNRTDLKSFKECIPLTSYSDYTHEIQRIAEGDKSSILSSDPLLCMFFSSGTSSQQPKLIPHFDSELSRRGSKFVRQIAAATVRKLYPLRLGYKSLSFMYAGKVMETKGGVKAMAATAYGMRNPQDQNVISMYISPPQVFLGTDIQQQLYCHLLCGLRVAEAIDSIKAPYAHGLLKAFRFLESQWQQLCEDIHNGYINQNVISDSAMRKAVEEVLAGPEPDIAERLQIECCKGEWGGIVGRLWPNARYVSCVMTGSMEQYYLQIRHYVGEVALLGGDFLASECSVGVNLDRTHPPQQTLFTIVPIVAYYEFVCVDDKGVPDTDIAPVDLCDAEVGKMYEVVATTFRGLYR…	Group1
	Tc	KAH9298785	MSGEFPLVCEENNNKKERCKEALEFIENVTEKAGEVQGQVLSAILTTNGDTEYLKRHGLNRTSDREAFKKCLPLISYEDIEPDIQRIVNGDTSPILSAHPVIELIISSGTSSGQQKLLPINQEDLERRIFFESLRMPAMSQYVEGLEKGKAMQFFFMRPEVKTPGGLMAHAVLVSIYKSRQFREARYYNEYTSPIETVLCTDSYQSMYSQLLCGLIQSPLVLTVGTAFALGLIKVMHFLQKHWTQLCLDIETGSLNKDIIDTSVRQAMINILHPNPGLAQLIRSECSGGSWQGIIGRLWPNTKYVSVIMTGTMAQYIPSLEYYAGELPLVSSVYCSSECSAGINLNPLCKPSEVSYTLLPNMAYFEFLPLQRNGDKQEQELVDLVDVKLGQEYELVVTT…	Group2
	Tc	KAH9311115	SGTTAGQSKKFPVTREYESAFQRAQQYMQALVKRAASESPSSNMRVVEEGKIFSVSVAGRQYETKGGHMIGSALTNYYRGEGFKNNYDFMNYTSPIEVVLTEDSPQALYCHLLCGLLQASQVWCLEAGFAFNMDAAFAMLRTSWQSICKDIKSATLSEEIKDDNVRNAVLRVVHAHANSELAEFIEGECCKCSWEGIVRRLWPNAVYIQCRAGGPLMKPYLYRINYYSGNLPIYGLSYGASEGGHLAICTRPSSSLFTFLPTTAFYEFIPLSKAEHDQVDLQTCYNDIFVPAQDTVVEFHALQVGHYYQPVVTTFQGLYRYKLGDVIRMKGFNGRSPEFEYVQRNNVLLSVNTDKTDEGELHNVMEKVCLFVKQARLDVVDYTSCVEYESDCSPGHYVI…	Group1
	Tc	KAH9311116	MECQKKILSELETILKEASHVQEQTLLKILVENADCEYLMKYGLREGMPWSKHLFKELIPLSDYGDIEDYVERIAGGDEPPLLCTYTILCFSISSGTTAGQSKKFPVTREYESAFQRAQQYMQALVKRAASESPSSNMRVVEERKIFSVSVAGRQYETKGGHMIGSALTNYYRGEGFKNNYDSMNYTSPIEVVLTEDSPQALYCHLLCGLLQASQVWCLEAGFAFNMDAAFAMLRTSWQ	Group1
	Tc	KAH9317065	MPAMGTYEHLIEEFEAMTRDAERVQRETLKKIIESNSETEYLQKWGLNGRTDPQDFKSCIPLATHADFEPYIQRIADGDKSPLLTIQPITVLSLSSGTTNGRQKFVPFNDNLLALTVQIFGISGAYRAHWFPIMRGGRALEFVYSSKPRHTKGGFLACPATTNVFSSAEYKMAKKSSQITACSPEEVVFGLDSRQSLYCHLLCGLIYSNEVQYVSSSFSYSILDAIGTFEQVWEELCTDIRDGKLSERITITSIRACVSILLKPDPDLADEIYEKCKNMEESNWYGVIPKLWPNAKYVYSIMTGSMEPYLRKLRHYAGDLPLVSADYGASEGWVGANIDPTTPPESTTFTVIPNLAYFEFIPLHWNSKFDEIDLPNPNGQHTESEPVGLTEVKVGEEYE…	Group1
	Tc	KAH9317066	MAGMGTYEHLIEEFEAMTRDAERVQQETLKKIIESNSETEYMQKWGLNGRTDPQDFKSCVPLATHADFEPYIQRIADGDKSPLLTTQPITLLSLSSGTTNGRQKFVPFNDNLLASTVQIFGISGAYRARLFPIMRGGRALEFVYCGKPRNTKGGLVACTATTNVFSSTEYKMAKKNSQISACSPEEVVFGLDSRQSLYCHLLCGLIYSNQVQYISSTFSYSILDGIRTFEQVWEELCTDIKEGKLSERITVPSTRACVSRLLKPDTDLADEIYEKCKNMEESNWYGVIPKLWPNAKYVYSIMTGSMEPYLRKLRHYAGDLPLVSADYGATEGWVGANIDPTTSPESTTFTVIPNLAYFEFIPLHRDSKVNEINFSNPNGQHIESEPVGLTEVKVGEEYE…	Group1
	Tc	KAH9318943	MQAMANGNNATAADGKNDRKALDFIENVTIHADQVQAQVLSEILSRNARTEYLDRYGLASRSDRETFKKLLPVITYDDLQPDILRIANGDKSPILSSEPVSEFLTSSGTSAGERKLMPTIEEELDRRTLLYSLLMPVMNQYMKGLDKGKGMYFLFVKSETPTPGGLVARPVLTSYYKSRHFREKPYDPYNVITSPMEAILCVDSYQSMYAQLLCGLAQNNEVLSIGAVFALWSPQSNTFPGKALEIAVP	Group2
	Tc	KAH9318944	MMTERVVNGNNDIPSENDRKALEFIEDVTIRADQVQSQVLSEVLTRNAHTEYLNRFGLDSRSDRQTFKKLLPVITYDDLQPDILRIANGDKSPILSSHPVSEFLTSSGTSAGERKLMPTIEEELDRRTLLYSLLMPVMNKYMKGLDKGKGMYFLFVKSETVTPGGLVARPVLTSYYNSRHFREKPYDPYNVITSPMEAILCVDSYQSMYAQLLCGLAQNNEVLRVGAVFASGLLRAIHFLEQHWKSLCRDIRTGTLGEQEVSDISIREGAKKMNILHPNPQLADFIEEECSRESWQGIITRLWPNTKYMEVIVTGAMAQYIPTLDFYSGGLPQPPNEHPELVELVDVKIGEEYELVVTTYAGLYRYRVGDVLRVSGFHNSAPQFHFVCRKNVMLSIDSD…	Group2
	Tc	KAH9318949	MPQRVGNGNNAAPTENDRKALDFIEDVTIHADEVQARVLTEILTRNAHTEYLDRYDLASRSDRETFKKLLPVITYDDLLPDILRIANGDKSPILSSHPVSEFLTSSGTSAGERKLMPTIEEELDRRTLLYSLLMPVMNQYMKGLDKGKGMYFLFVKSETMTPGGLVARPVLTSYYNSRHFREKPYDPYNVITSPMEAILCVDSYQSMYAQLLCGLAQNIEVLRVGAVFASGLLRAIHFLEQHWKSLCRDIRTGTLGEQEVSDPSIREGVKKMNILYPNPQLADFIEEECSRESWQGIITRLWPNTKYMEVIVTGAMAQYIPRLDFYSGGLPQVCTMYASSECYFGVNLHPLCKPCEVSYTLIPNMAYFEFLPVRRHNNNISNATSQPPNEHPQLVELVD…	Group2
	Tc	KAH9323612	MKMPEAPMVVCGEDRGNERDREALEFIENVTKNADEVQSQVLSAILRRNADTEYLTRYGLDGRSDRETFKKCLPVITYEDLEPEIHRIANGDTSPILSAHPVSEFLTSSGTSAGERKLMPTIQEELERRTLLYSLLMPVMNQYVQGLDKGKGMYFLFIKSEAKTPGGLLARPVLTSYYKSRYFKERPYDPYNVYTSPNETILCPDSYQSMYSQLLCGLFQNNEVLRVGAVFASGFIRAIRFLEEHWRELCLDIKTGTLNKEITDPSVREAVLKFLTPNPDLAELIRSECSSGSWQGIITRLWPNTKYIDVIVTGTMAQYIPTLNFYSGGLPLVCTMYASSECYFGLNLRPLSKPSEVSYTLLPNMAYFEFLPVRRNEDFSTDLPGSLNEQEQEEVVELV…	Group2
	Tc	KAH9328727	MEMNNCTHEKMDAALQLIESLTERADVVQRDVLMEILRRNTETEYLGKFMRGRVDKGSFKFHVPVVNYEDIKPYIQRIANGDSSPIISAQPISELLTSSGTSGGHPKIMPSIPEELNRKTLLYNLLMPIMNQYISGLDRGKGMYLLFIKAEVTTPSGLKARPVLTSYYKSSNFRNRPYDKFNVNTSPDETILCPDSRQSMFCQLLCGLIQKDEVLRVGAVFASAFLRAIKFLEDNWVELCHNIRTGQLSDWIDDPPCRKAVMRLLSADSRLADSIAGECRRQSWQGIITRLWNKTIYIDVIVTGSMAQYISTLDYYSGGLPLVCTMYASSECYFGVNLKPLSKPSEVSYTLLPNMAYFEFLPVHKQNGTDDLDLHDSNGTENGKRLEDELVDLVDVKVG…	Group3
Ginkgo biloba	Gb	evm.model.chr1.1259	MPEARRCDDDYQIQERRSVANDRDKQALDFIENVTINADEVQARVLSEILTRNARTEYLNRYQLNGSTERESFKKYLPVITYEDLQPEILRIANGDTSPILSAHPISEFLTSSGTSAGERKLMPTIQEELERRTLLYSLLMPVMNQYMPGLDKGKGMYFLFVKSETRTPGGLLARPVLTSYYKSRHFRERPYDPYNVYTSPNEAILCADAYQSMYCQLLCGLAQNNEVLRVGAVFASGLLRAIRFLIENWKSLCEDIRLGSINEEVTDLCVREGVMKILRPNPALAQLIHGECSKGSWEAIITRLWPNTKYIDVIVTGAMAQYIPTLDYYSGGLPQVCTMYASSECYFGLNLNPLCKPSDVSYTLMPNMAYFEFLPVHRNASDSSCNVPSTTLDQKEQH…	Group2
	Gb	evm.model.chr1.1639	MEIKNYKHCKGEAALQLIEYLTSNADRVQTQVLCEILRKNVETEYLKMVLRGRIDKLSFKQNVPIVTYEDIKPLINRIADGDSSNIISAEPITEWLTSSGTSGGEQKLMPSVPEELDRKTLLYSLLMPVMNQYLPGLDKGKGMYLFFIKAERKTPSGLLARPVLTSYYKSNHFRNRPRDPFNMYTSPDEAILCPDSRQSMFCQLLCGLIQRHDVVRVGAVFASAFLRAIKFLEENWQEMCENIRQGHLSDWIDDLPCRMAVSRLLPQPDPELAQSLHLECRKKSWDGIIIRLWPQTKYIDVIVTGSMAQYIPTLNYYSGGKLPLVCSMYASSECYFGLNLNPLQKPSDVSYTLLPNMAYFEFLPVRKENGLDDLQQQISCNGVEKNGLNESEELVDLVD…	Group3
	Gb	evm.model.chr1.2187	MFCGVLKASAFFLLIGILPPKCPELTMQCSLGINALASAIFILLFPIKLGGRILELVYGSKQFVTKGGLVACTATTNLFRNESFKTNKRSQACSPDEVIFGSDCQQSLYCHLLCGLLYSNEVQYVSSTFAYTIVEAFRTFEHVWQDLCIDIKEGKLNEKITVPPMREAVSKLLKPNPELADAIYEKCKNLENWYGLIQQIWPNAKYVYSIMTGSMEPYLRKLRHYAGSLPLLSADYGSTEGWIAANVDPTSSPESVTFTVVPNIAYFEFIPLHLHLEDWKLDQSVANAHYTESEPVGLTEVKVGQEYEVVFTTFAGLYRYRLGDIVKVSGFHNSSPKLTYICRKNLLLTINIDKTTEKDLQISVEKATQLFKGENVELVDFTSYADISTEPGHYVIFWE…	Group1
	Gb	evm.model.chr10.834	MSGKDQSDNMEGLNPGAEAEWAHLDELLQNPTRYQEETLRQIVDDNVNCEYLVRHGLMSGATKEAFKECIPIVDYADIEEYIERIADGDRSPILCNYPVRLFGLSSGTSSGGQLKKIPITNEYLKRLKAVSQYSRAIEKRTYPPSEYPGLYNGKILNISVVNEQTETKGGFQAGSISTSLAMTKDFQDKFLSYRFTSPLDVTLCGDTQQGIYCHFLCGLLQASDVWAIRAGFAFIMANAYKNFQQFWPQLCQDIRNGTLNEMITDDKTRKAMLELLKPNPELADFVAKECSKSWEGIIKRLWPNTVYIQCIATGPVMKPYIATINYYSGNLPLVTKHYGATEGGNIALNMDIKRPLSEVVFTLMPETAFYEFIPLQVQEDEFMITRDKPQTVEFDGLRI…	Group1
	Gb	evm.model.chr11.1126	MSGNDQSSRKVDNVEGLDRRAGMEYVDELLQNATRHQEETLHKILDDNANCEYLVRHGLTSGATKEAFKECIPIVDYADIEEYIERIADGDKSPVLCNYPVLLFALSSGTSSGGKPKKIPITSQYLEQLHAVHHYAEAIEKRAYPPSEYPGLHNGKILSISVVGEQVETKGGFHAGVLSTNFIKGKAFQDKYLSYRYISPIEVVLSGDSRQAIYCHFLCGLLQASNVWAIETGFAFIMADAFRNFQQFWQHFCEDIRNGTLNEMITDHNTRKAMLALLKPNPELANFVEKECSKSLEGIVKRLWPNVVYIQCVASGPVMKPYISIINYYTGNLPIITRHYGATECGTMGLNMDLKRPLSEIEFTWMPKTGFYEFIPLEMKADYEGERKFITDSASDKPQ…	Group1
	Gb	evm.model.chr11.1456	MEARKQSISDIDVLGEELFKEMDEYCRNAEHFQRETLEFILQHNAQVEYLQSHDLNGRTDPKSFKQCIPITNFSDYHHHIDRIADGEKAPILSADPLLCMFFSSGSSSLQPKLIPYFDSQHSRQASKFVRQIGAAIVRKLFPSRPINNKSLAFMYAGKVMETKGGIKAMAASAYAMRSTQNPQLLSVCISPREVLFGSEAQQQMYCHLLCGLRMANMIDSIRSSYAPGLLKPFRLLQSKWEQLCEDIHSGYVNQGITDTAMREAVEKFLEGPRPEIAETIRRECRRGEWGGIVGRLWPNVRYMSCVSTGSMEQYYAHLKYYAGDVPLLGGDLLASECSVGLNMDRTRPPQQTSYTIVPTAAYFEFLPVNEDGQPVLPAETVDMCHVQVGHMYEVVVTTF…	Group1
	Gb	evm.model.chr3.2319	MPEAPIGFLEDRANERDKKALEFIENVTKNADEVQAQVLSAILASNAPTEYLKRYGLNGRTDRASFKKCLPVITYEDLEPEIHRIANGDTSPILSAHPVSEFLTSSGTSAGERKLMPTIQEELERRTLLYSLLMPVMNQYVPGLDKGKGMYFLFIKSEVKTPGGLLARPVLTSYYKSRHFKERPYDPYNVYTSPNETILCPDAYQSMYCQLLCGLVQNHEVLRVGAVFASGFIRAIRFLEEHWRDLCNDIRRGTLNKEVTDPSVREAVMRLLYPNPELAEAIQSECSKDSWQGIITRLWPNTKYIDVIVTGTMAQYIPTLDYYSGGLPLVCTMYASSECYFGLNLKPLCKPSEVSYTLLPSMAYFEFLPVQRNNGVTDSLTIPATLNEKEQQDLIELVD…	Group2
	Gb	evm.model.chr4.69	MGSEFNEEIIKEFEKITKDAQRVQEETLRAILQHNAGTEYLQKYGLNGRTDVESFKSCVSLVTHADIFPWIQRIADGDTSPILTADPITVLSLRAFPIKPGGRILEFIYGGKQFHTKGGLVAGTATTNYFRSEHFKHKQRSTKAFTCSPEEVILGSDSQQSMYCHLLCGLLYSNEVEFVSSTFAYSIVEAFRMLEQVWEELCNDIKEGTLSQRITIPSMREAMSKILVSNPELAEAIREKTSKLENWHGVIEQLWPNAKYVYSIMTGAMEPYLKKLRHYAGSLPLLSADYGATEGWIGVNLNPRCPPQTTTFTVVPNFAFFEFIPLTRHVEDWQVDGTIAISHSRELQPVGLTEVKVDQEYEVVLTTFAGLYRYKLGDVVKVTGFYNSSPQLAFVCRKN…	Group1
	Gb	evm.model.chr4.70	MGGEFNEEIIKEFEKITKDARRVQEETLKAILQRNAGTEYLQKYGLNGRTDVESFKSCVPLVTHADIFPWIQRIADGDTSPILAADPITVLSLSSGTSEGRPKYIPFNQDLLDSTLQMFRLAAAYRARAFPTKPGGRILEFIYSGKQFHTKGGLVAGTATTNYFRSEHFKQKQRSTKAFTCSPEEVILGSDSQQSMYCHLLCGLLYSNEVEFVTSTFAYSIVEAFRMLEQVWEELCNDIKEGTLSQRITIPSMREAMSKILVSNPELAEAIHEKTSKLENWHGVIEQLWPNAKYVYSIMTGAMEPYLKKLRHYAGSLPLLSADYGATECWIGVNLNPRCPPQTTTFTVVPNFAFFEFIPLSRHLEDWQVDGTIEISHSRELQPVGLTEVKVGQEYEVVF…	Group1
	Gb	evm.model.chr6.2115	MENVSAERDNKALQFIENVTSNADKVQSQVLSEILSTNAHTHYLTRFALDGRTDRSSFKKCLPVISYEDVEEDILRIANGDTSPILSANPISEFLTSSGTSGGERKLIPMTEEELERRNYLNNLIMPVVNQYIKGLDKGKGMYFLFIKEEAKTPGGLPARPALTSFYKGKYFRESLHDTYNVYTSPIETILCLDGDQSMYSQLLCGLLHTNDVLRVGSAFPPALIRAMRFLEDYWREMCRDIATGTLNEAALRWDPFVREAVTARLIHPNPELAENVERECSKQSWKGIIRRLWPNTKYIDTLMTGAMAQYIPTLDYYSGCLPLVCNGYGSSECFMGINLQPFCEPSQVSYTLLPNFAYFEFLPVNTCTDPAPTSNNGAGQAVDLIDLVDVKIGQEYEI…	Group2
	Gb	evm.model.chr6.2116	MANGSGERDQKALQFIENVTSNADQVQSQVLSEILSANAHTHYLTHFPLNGRTDRSSFKKCLPVISYEDVEEDILRIANGDTSPILSANPISEFLTSSGTSGGERKLIPMTEEELERRNYLNNLIMPVVNQYLKGLDKGKGMYFLFIKEEAKTPGGLSERPALTSFYKSKYFRESLHDTYNVYTSPVETILCLDGDQSMYSQLLCGLLHTNDVLRVGSVFPPALIRAMRFLEEHWREMCRDIATGTLNEEAFSWDPFVREAVTARLLHPNPELAENVERECSQQSWKGIISRLWPNTKYINTVVTGAMAQYIPTLDYYSDCLPLVCSWYGSSECYMGINLQPFCEPSQVSYTLLPNFAYFEFLPVNTCTDPAPTSNNNGAGQAGDLIDLVDVKIGQEYE…	Group2
	Gb	evm.model.chr6.2201	MEKVSAEQDNKALQFIEKVTSNADEVQSQVLSEILSANAHTHYLTRFRLNGRTDRSSFKKCLPVISYEDVEEDILRIANGDTSPILSANPISEFLTSSGTSGGERKLIPMTEDELERRTFLSTLLMPVIKQNVFSVSQRGVQDPGGLPARSMLTSFSTSRYFRDMPRDTYNTITSPVETILCLDGDQSMYSQLLCGLLHANEVFAVGAFFPPALLRAMGFLEEHWKEMCRDIARGTLDEEVLRDPFVREAVTRLLHPNPELAEIVERECSKQSWKGIIRRLWPNTKYINTLMTAVCEPSQVFYTVLPHFAYFEFLPVNNCNDPAPASKINGAEQAEDLIDLVEVKVGQEYEIVVTTYAGLYRYKVGDVLRVMGFHNAAPQFHFVRRKNVVLNIDSEKID…	Group2
	Gb	evm.model.chr6.2202	MENVSADQDNKALQFIEKVTSNADEVQSQVLSEIVSANAHTHYLTRFPLNGRTDRSSFKKCLPVISYEDVEEDILRIANGDTSPILSANPISEFLTSSGTSGGERKLIPMTEDELERRTFLSTLLMPVIKQYMQGLDKGKGMYFLFLREEYKTPGGLPARSMLTSFSTSRYFRDMPRDTYNTITSPVETILCLDGDQSMYSQLLCGLLHANEVFAVGAFFPPALLRAMRFLEEHWKEMCRDIARGTLDEETPMAQQHDTLMTGATVTVFLWFPTRMGHRSEPFREPSQVFYAVLPHFNLQPFREPSQAPTSNINGAEEAEDLIDLVVVKVGQEYEIVVTTYAGLYRYKVGDVLRVMEFHNAWPQFHFVRRKNVVLNIDSEKIDEVELQNALEKGVKHVE…	Group2
	Gb	evm.model.chr6.2203	MENRSGERDQKALQFIENLTSNADEVQSQVLSEILSANAHTHYLTRFRLNGRTDRSSFKKCLPVITFEDVKEDIFRIANGDTSPILSANPISEFLTSSGTSGGEQKLIPMTEDELERRWTKLNSLTMPGVNQGLIREKECISCLSKKRPKPREDYLNDLVLPASTRVDTSERVFTMCTPAHPPETILCLDGDQSMYSQLLCGLLNTNDVLRVGSVFPSALTRAMRFLEEHWREICRDIATGTLNEEAFSWDPFVKEAVTARRLWPNTKYINTVITGAMAQYIPTLDYYSGGLPLVSQAYVSSECYIGINLQPFCEPSQEYEIVVTTYAGLYRYRVGDVLRVTGFHNAAPQFCFVRKKNVVLSIEADKTDEVELRNAVEKGVKHLEALGGILADYTSHAD…	Group2
	Gb	evm.model.chr6.2236	MAEAPVTMESEACERDKNALHFIENVTKDADQVQSQVLSQILTTNAHTEYLTRFGLDGRTDRSSFKKCVPVITYEDVKKDILRIANGDTSPILSANPISEFLTSSGTSGGERKLIPMTEEDIDERRTLVYALLMPVMNQYLQGLDKGIGLYFLFIKEETTTAGGLAARTALTSYYKSRHFKHRHGDTYNVYTSPHETILCPDGYQSMYSQLFCGLLQRNEVFRVGSVFPTSLIRAMRFLEEHWREMCREIATGTLNEEALTWDPFVRDAVTRLLHPNPELAEIVERECSKQSWKGIISRLWPNTKYIDTIVTGAMAQYIPTLDYYSGGLPLVSPYYASSECYMGINLQPLCKPSEVSYTLLPHFGYFEFLPLQRDDSPTPDLIDLVDVQIGQEYEIVLT…	Group2
	Gb	evm.model.chr8.1146	MVLALCIGSWRKMGGDPVTTEPLVLKVDEEVRDILEKAGLLAFFRKFFEFSKSISVQVVEIWEDEKVVVNGLTFTILEYLIIEDGRGKVSLHQGLVKLLYHATKEKGGALGGIKWGFPKSSGTPVSMVQLHLGATPLGKESHTSKSRVVLSESKEEEDSPKKKISKDLSKGSNVWSLKRNPPPQIMASSLAKCSRRSSRLQQKSKEKHKIVDFIDMSEEDKDEIDDDKDVEISKGVEESVPETLSRRGGNGTRNKETDGEESALTISPLRAITDLSWPVLQVATIFFSCAGLWPNFTMENLSAERANEALQFIEKATSNADQVQSQVLSQILSANADTNYLTRFRLNGRTDRSSFKKCLPVITYEDVEEDILRIANGDTSPILSANPISEFLTSSGTSG…	Group2
	Gb	evm.model.ctg14575.1	MLLSGKSVDLMVPTPSHPFHRGMHSRDHFLQPVERIASLQLTLQPAIRIQQLTRYAYQSMYCQLLYGLVQNHEVLRVGVVFGSGFIRAIRFLEEHWRDLCNDIRRGTLNKEVTDPSVREAVMRLLYPNPELAEAIQSECSKDSWQGIITRLWPNTKYIDVIVTGTKAQYIPTLDYYSGGLPLVYTMYASSECYFGLNLKPLCKPSKVSYTLLPSMTYFKFLPVQRNNGVTDALTIPTTFNEKEQQDLIELVDVKLGQEYELVLTTYAGLYRCRVGDVLPVAGFYNAAPQFHFVCRKNVALSIDSDKTDEEELQNAVKNSIKHLEPFGTRLVEDTSHADTSTVPESLNSVYRQGRVADKSIGPLEIRVVESRTFDKLMDYALSRGASINQYKAPRCVKFT…	Group2
Amborella trichopoda	Atr	AmTr v1.0 scaffold00001.556	MDKGLDMPKAADFVGATAEKDMKALQFIEEMTCQAEQVQAQVLSEILTRNAHTEYLQRYSLAGLTDRHTFKAKLPVITYEDLQPEIQRIANGDRSPILSAHPISEFLTSSGTSAGEKKLMPTIQEELDRRQLLYSLLMPVMNKFVPGLEKGKGLYFLFVKRETKTPGGLPARPVLTSYYNSEHFRLRPHDPYNNYTSPIEAILCPDSFQSMYAQMLCGLCSYKEVLRMGAVFASGLLRAIRFLQLHWREFVQDVTTGTPGTAITEPKIREALSRVLKPNPELAKHIVTECASENWEGIISRVWPNTKYLDVIVTGAMAQYIPTLDYYSGGLPLTCTMYASSECYFGLNLNPMCAPSEVSYTIMPNMAYFEFLPHDQPPTESERVDLVDMVDVKVGREYE…	Group2
	Atr	AmTr v1.0 scaffold00003.326	MDWCKCNSGTTEGRAKCLPFTCHSAQSSVQVFRVAAAYRSRVFPIRSGGKILEFIYGRKPTKTKGGLPVTTATTHYFTSKEFKEKQKTTKAFTCSPDEVINATDHKQATYCHLLFGLLYSNQVEFLSSTFSFALVQAFKAFEQSWQELCTDIRDGTLSPRITSPELRRAVVGSFTLDPELARSIEERCNGLDDWFGVIPKLWPNAKYVYSIMTGAMQPYVKKLRHYSGDLPLVSAEYGASECWIGVNIEPTEPPERVTFVVVPNLAYFEFIPLFRRTSFAVGVDDFDEGRPVGMGGVQVGGEYEVVVTTFTGLYRYRLGDVVQVVGFHNGSPKLSFVGRRKLILTLTIDKNTEKDLQLAVERGSRFLSRAELVDFTSHADLSASPGHYVVYWELCGHEE…	Group1
	Atr	AmTr v1.0 scaffold00016.234	MEWSCDPNDRVAGLKIIEDLTQSAGQVQRRVLDEILRRNSETEYLKGFIQGDLGRETFKKKVPVVNYEDVKPYIERIANGEPSQIISGQPISELLTSSGTSGGHPKMMPSTIEDLDRKTFLYNLLVPVMNQYVDGLDQGKGMYLLFVKQEITTASGLTARPVLTSYYKSKNFRNRAFNGYNVYTSPDETILCTDSKQSMFCQLICGLVQRDQVLRVGAVFASAFLRAIKFLEDHWEELSSNIRTGIISEWVTDSSCREATMKILEKPKPELADLIESVCSSKSWEGIIKKLWPKTKYVDVIVTGSMAQYISTLDFYSGSLPLVSTMYASSECYFGLNLKPLSKPSDVSYILIPNMAYFEFIPVNKGLEEERIDRDVHCNGNTDKICMEPEPVDLVDVKV…	Group3
	Atr	AmTr v1.0 scaffold00043.72	MPEAKKNSNDEKGLKLIEDVTSKAEEVQDRVLADILKRNANTEYLRRRGLEGRTDRESFKRMLPVITYEDIQPDIHRIANGDKSPILCSHAVSEFLTSSGTSGGERKLMPTIEEDMDRRALFYSLLIPIMNQHVPGLDKGKGMYFLFVKSEAKTPSGLLARPVLTSYYKSKHFTERPYDPFNVYTSPNEAILCPDSYQSMYSQLLCGLAQNQEVLRVGAVFASGFIRAIHFLEQHWRLLCEDLRSGSVNPHITDPGVREAVMKILKPKPKLADFIEMECSKGSWKSIITRLWPNTKYIDVIVTGTMSQYIATLDFYSNGLPLVCTMYGSSECYFGLNLKPLCKPSEVAYTLLPTMAYFEFLPVNKSNGVCEISVPKDLNEKEKKGLVDLVDVEVGQEYE…	Group2
	Atr	AmTr v1.0 scaffold00045.258	MDGKKLEYKGEKALEEVEKLTMNAGEIQDQILEEILRRNWRTEYLYEYLRGSRNKEEFKRRVPVVSYDDIKPLIQRIANGEHYSLISGDPITELLTSSGTSGGESKLMPSIAEDIDRRTYLYNLLMPIMNKHVSGLDMGKAMYLYFVKAETSTPSGLPARPVLTSYYKSEHFRHRPFDPYNNLTSPDKTILCQEISQSMYCQLLCGLIFRQKVLRLGAVFASAFLRAINFLEQNWQRMCVDIETGNLDPLITDPGCLEAMSRVLRPDPQLSTEISRLCERECWGGILCELWPKAKYIEVIVTGSMSQYIPALNYYSGGRLPLVSTMYASSESYFGVNLEPLCEPASVAYTLLPNMAYFEFAPIAKGEGTVSEEPVSLVDVEVGRFYELIVTNFAGLYRY…	Group3
	Atr	AmTr v1.0 scaffold00093.1	MPAQMAEFDCESVIEAFEVATKDAERVQRETLRRILEENGETEYLQEWGLRGRTDPESFKACIPLATHQDLEQYIHRIVDGDTRPILTGKTVTTISLSSGTTQGKPKFVPFNEELLENTMQVFQTAFAFRNREFPVTNGKALQFIYSSKQFKTKGGLAAGTATTNVFRSERFKKTMNAIQSQCCSPDEVIFGPDFQQALYCHLLCGLVFSNEIQYVASTFAHSLVHAFRTFEQLWEELCMDIREGEISNRITVPSIRTAVSKLLKADPQLANSIYDKCSKLKSNDWYGLIPELWPNAKYLYGIMTGAMEPYLKKLRHYAGSLPLVSSDFGSSEGWIGVNVDSRLPPEKVTFTVLPDIGYFEFIPLKKEEVEDQVFEQNAANAHYLEIEPIGLTEVKVGE…	Group1
Nymphaea colorata	Nc	Nycol.A01730	MTRKDGDGGDIIQWFEEVCREAPAVQARTLGQIIRQNSGAEYLNKWMGHLPQLHEMEDQELESLFSSFVPLSSHADYEPYIQRIADGDPSPILIQQPVTTISLSSGTTEGRPKFLLFTRHSAQSTIHMFRLAAAYRSRLFPTKPGGRILEFIYSSKLFYTTGGQKVGTATTHYFESEEFKMKQMKTETFTCSPSEVIASSDHRQSTYCHLLLGLHFSEEVEYVTSTFAYSIVEAFREFELLWREICSDIREGTLSPRITSPSMRRAVTELISPNPDLASTVEQKCMGLRKWHGVIPRLWPNAKYVYSIMTGSMLPYLNKLRHYAGGLPLIGADYGATECWVGVNTEPAAPPETVSFTVVPTFAYFEFLPLHRRDAPITSAVADDEFIEAQAVRLSQVKV…	Group1
	Nc	Nycol.A02605	MPEAPKDSFAFTPKAFNQHSEALQYIEDVTNNANQVQARVLGEILSHNAQVEYLRRCGLDGRTADRQNFKNLLPVISYEDIKPDIDRIANGDKSPILSSYPISEFLTSSGTSGGERKLMPTIEQELERRSLLYSLLMPVMDQFVPGLDKGKGMYFLFVKSEAKTPGGLVARPVLTSYYKSKHFTERPFDPYTNYTSPDETILCPDPFQSMYSQLLCGLIQHKEVLRVGAVFASGFIRAIKFLEHNWTELARDIRNGHLNSRITDLSVREAVTKILKPDPELAELIEGECMKNSWQGIIPRLWPNTKYIDIIVTGTMAQYIPTLDFYCNRLPLVCTMYASSECYFGLNLNPLSDPKDVCYTLIPTMAYFEFLPVHRNNGVTDPHVISKTQWEKEEKELVE…	Group2
	Nc	Nycol.A03217	MLDKVGAFCQEKVIEEFEAKSRDAGKVQDNTLWRILHENGQSEYLQKCGLGGRTDPESYRAYVPLVTHADLEPYIQKIVNGENKSALTEKPISTISLSSGTTQGRPKFLPFNDELVDNTMQIYRTSFAYRNREFPIKSGRALQFIYSSKQFKTEGGLLAGTATTNVYNTDQFKATMKDILSQSCSPDEVIFGADYKQSLYCHLLCGLIYSDEVQFISSTFAHGIVHAFRTFEQVWEELCEDIKEGVLSSRITIPSMRIAVSKILKPRPELAATIRRKCSSLNNWYGLVPQLWPNAKYIYGIMTGSMEPYLKKLRHYAGDLPLLSSDYGSSEGWIGANVNTRAPPEEAVFTVLPDIGYFEFIPLRRDVGSEETNLTAALAVYNEFEPVGLTEVKVGEEYE…	Group1
	Nc	Nycol.B01955	MAQAAFTVLKLKPSASDSKKDREALEFIEKMTTYTGQVQEMVLREILSRNASTEYLRRHGLAGRTDPKSFKAMLPVVTYEELLPEIRRIANGDRSPILSAHPISEFLTSSGTSAGERKLMPTIEEELDRKQSLYNLLMPVMNKFVPGLDKGKALYFLFVKTESKTPGGLPARPVLTSYYKSAHFLTRPADPYTKYTSPTASILCTDSFQSMYTQMLAGLVDRRSVLRMGAVFASGLLRAIHFLEVHYQALAADLENGTVDPRITDSKVRAAIQRLLLPDPKNAAQVRAECSSGNWQGIIKRIWPNTKYLDVIVTGAMAQYIPTLDFYSGGLPLACTMYASSECYFGLNLNPMSKPSDVAYTIMPHMGYFEFLPVDDNNNANNDKRMEMEELVDLANVKV…	Group2
	Nc	Nycol.C01298	MEMLELMEEMTNNVDGEQEKVLADILFLNAHTEYLQRHGLAGKTDRESFQTKLPLVTYEDIRPDIHRIANGDRSPILSALPLSHFLCSSGTSGGEKKMLPLVEGDRDRAEMVLRIIGSLMNRHGSGLKQGKALNFVHVRKEWETSAGIAVRSVITSWYKSSHFLSKHHLYSTTHTSPVASIHCTDMFQSMYAQLLAGLADRLSVVQLGATFALGLLQAIRFLERHYQDLATDLEKGTVDPRITNEEVRAALETRLVPDPENAAHIKEECGRGQWKGIIRRIWPNAQYLAATATGSMSPYVPVLEFYSDGLPLVSLLYGSSECFSGINLNPFSKPEDVAYTLLPNLAYFEFLTVVLPDNCRQPAELVSLADVQMGKEYEIVVTTYSGLYRYRVGDILRVV…	Group2
	Nc	Nycol.C01299	MEMLKLMEEMTNNTDREQEKVLADILSLNAHTEYLQKHGLAGNTDQELFKTTLPVVSYADIRSDIHRIADGDRSSILSALPLSHFICSSGTSGGEKKMLPLVEGDHDRVEMVDRFMGCLMNRHGSGLKQGKNLNFVHVRKEWETGAGIPVRSVVTSWYKSSHFLSKHHRYSTTNTSPIASIHCTDMFQSIYSQLLAGLADRLSVVQLCSTFTLVLVQAIHFLERHYQDLARDIEKGTVDPRITDEDVRAALETRLTPDPENAALIRKECGRGQWKGIIRRIWPNAQYLAATATGSMSPYVPVLDFYSDGLPLVSLLYASSECFFGINLNPFCKPEDVAYTILPYLAYFEFLPVETPESCLQPSELVNLADVQMGKEYEIVVTTYSGLYRYRVGDILRVV…	Group2
	Nc	Nycol.C01301	MEMWELMEEMTNNIDGEQEKVLADILSLNAHTEYLQRHGLAGNTDRESFKTRLPVVSYEDIRPDIQRIADGDRSPILFALPLSHFICSSGTSGGEKKLLPLVEGDLDRVEMVWRVMGSLMNWHGYGLKQGKTLKFVHVRKEWETGAGIAVRYIVTSWYKSCNFLSNHHQYSTTHTSPLASIHCTDTFQSTYSQLLAGLADRLSVIQLSATFALGLHQAIRFLERHYLDLAMDIEKGTVDPRITDEDIRAALETRLAPDPENARHIRKECGCGQWKGIIRRIWPNAQYLEAVATGSMSPFVPVLEFYSDGLPLVSLAYASSECFFGINLNPFCKPEDVTYTIIPNLAHFEFLPVQSPENCLQPAELVNLADVQMGKEYEIVVTTYSGLYRYRVGDILRVV…	Group2
	Nc	Nycol.C01302	MEMLVLMEEMTNNIDGEQEKLLADILSLNAHTEYLQRHGLAGKTDRESFKTKLPVVTYEDIRPDIHRIANGDRSPILSALPLYHFLCRHGSGLKHGKNLNFVHVRKERETGAGIPVRSVVTSWYKSSHFLSKHHRYSTTNTSPIASIHCTDMFQSIYSELLAGLADRLSVVQLCSTFTLVLVQAIHFLERHYQDLARDIEKGTVDPRITDEDVRAALETRLTPDPENAALIRKECGRGQWKGIIRRIWPNAEYLAATATGSMSPYVPVLDFYSDGLPLVSLLYASSECFFGLNLNPFCKPEDVAYTILPYLAYFEFLPVETPESCLQPSELVNLADVQMGKEYEIVVTTYSGLYRYRVGDILRVVGFYNKAPQFKFVCRGDAVLSLDIEKTSEADLQKA…	Group2
	Nc	Nycol.C01304	MEMWELMEEMTNNIDGEQEKVLADILSLNAHTEYLQRHGLAGNTDRESFKTRLPVVSYEDIRPDIQRIAGGDRSPILSALPLSHLLCSSGTSGGEKKLLPLVEGDLDRVEMFWRVMDSLMNWHGSGLKQGKTLKFIHVRKECETGAGIAVRYLLTSWYKSGHFLSKHHHYSTTHTSPVASIHCTDTFQSTYSQLLAGLADRLSVVQLSATFALGLLQAIRFLERHYLDLAMDIEKGTVDPRITDKDIRAALETRLTPDPENATHIRKECGCGQWKGIIRRIWPNAQYLEAVATGSMSLYVPVLEFYSDGLPLVSLAYASSECFFGINLNPFCKLEDVTYTIIPNLAYFEFLPVESPENCLQPAELVNLADVQMGKEYEIVVTTYSGLYRYRVGDILRVV…	Group2
	Nc	Nycol.C01305	MEMLELMEEMTNNIDGEQEKVLADILSLNANTEYLQRHGLAGKTDRESFKTKLPVVTYEDIRPDIHRIANGDRSPILSALPLYHFLCSSGTSGGEKKLLPLVEGDHDRVEMVVRISGSLMNSLSRHSSVLKQGKALNFVHVRKEWETGSGIAVRYGVTTWYKSSHFLSKHHHYSTTHTSPVASIHCTDTFQSTYSQLLAGLADRLSVAQLSATFALGLLQAIRFLERHYQDLAMDIEKGTVDPRITDKDIRAALETRLAPDPENAAHIRKECGRGQWKGIIRRIWPNAQYLEAVATGSMSPYVPILEFYSDGLPLVSLLYGSTECLFGINLNPFCKPEDVAYTILPYLAYFEFLPVESRESCLQPSELVNLADVQMGKEYEIVVTTYSGLYRYRVGDIL…	Group2
	Nc	Nycol.C01306	MEMLKLMEEMTNNTDREQEKVLADILSLNAHTEYLQKHGLAGNTDRELFKTTLPVVSYEDIRSDIHRIADGDRSSILSALPLSHFICSSGTSGGEKKMLPLVEGDHDRVEMVDRFMGSLMNRHGSGLKQGKNLNFVHVRKEWETSAGIPVRSVVTSWYKSSHFLSKHHRYSTTNTSPIASIHCTDMFQSIYSQLLAGLADRLSVVQLCSTFTLVLVQAIHFLERHYQDLARDIEKGTVDPRITDEDVRAALETRLTPDPENAALIRKECGRGQWKGIIRRIWPNAQYLAATATGSMSPYVPVLDFYSDGLPLVSLLYASSECFFGINLNPFCKPEDVAYTILPYLAYFEFLPVETPESCLQPSELVNLADVQMGKEYEIVVTTYSGLYRYRVGDILRVV…	Group2
	Nc	Nycol.C01307	MEMLKLMEEMTNNTDREQEKVLADILSLNAHTEYLQKHGLAGNTDQKLFKTTLPVVSYVDIRSDIHRIADGDRSSILSALPLSHFICSSGTSGGEKKMLPLVEGDHDRVEMVDRFMGSLMNRHGSGLKQGKNLNFVHVRKEWETGAGIPVRSVVTSWYKSSHFLSKHHRYSTTNTSPIASIHCTDMFQSIYSQLLAGLADRLSVVQLCSTFTLVLVQAIHFLERHYQDLARDIEKGTVDPRITDEDVRAALETRLTPDPENAALIRKECGRGQWKGIIRRIWPNAQYLAATATGSMSPYVPVLDFYSDGLPLVSLLYASSECFFGINLNPFCKPEDVAYTILPYLAYFEFLPVETPESCLQPSELVNLADVQMGKEYEIVVTTYSGLYRYRVGDILRVV…	Group2
	Nc	Nycol.C01669	MSAGGRDVELLEFIEEATKNPDDVQKKVLAEILSQNAHTEYLQQRCGLGGRTDRQTFKAKVPMVTYDDLKPDILRIANGDRSPILSAHPISEFLTSSGTSAGERKLMPTIQQELDRRQFLYDLLIPVMNKFVPGLDKGKGLYFLFVKTDTKTPGGLPARPVLTSYYKSELFKCRKFNPYLVYTSPTEAILCSDSFQSMYSQMLCGLLQHQDVLRVGAVFASGLLRAIRFLQVHWQDLALDIERGTLSLKITDPSIRAAVAKLIKPDPTRLGSSGTTARPKLGRYHHQDLASNKVPRRDCDWCHGSVHPHTQLLRGWPTTGLHHVCLLRVLLWPQPEPTFPPI	Group2
	Nc	Nycol.C01670	MVTYDDLKPDILRIANGDRSPILSAHPISEFLTSSGTSAGERKLMPTIQQDLDRRQFLYDLLIPVMNKFVPGLDKGKGLYFLFVKTDTKTQGGLSARPVLTSYYKSELFKGRKFNPYLVYTSPTEAILCSDSFQSMYSQMFCGLLQHQEVLRVGAVFASGLLRAIRFLQVHWQDLALDIERGTLNVKITDPSIRAAVAKLIKPDPNTARFVRDNCSDQNWEGIITKIWPRTKYLDVIVTGAMAQYIPTLNYYGGGLPLVCTMYASSECYFGLNLNPLSHPSEVSYTIMPNMGYFEFLPHDLDQPHEQSHTELLDLADLQLGKEYELVVTTYSGLYRYRVGDILRVSGFHNSAPQFHFVRRKNVALSIDSDKTDEAELQKAVEAASNRLMKDNHARIVEY…	Group2
	Nc	Nycol.C01673	MVTYDDLKPDILRIANGDRSPILSAHPISEFLTSSGTSAGERKLMPTIQQDLDRRQFLYDLLIPVMNKFVPGLDKGKGLYFLFVKTDTKTQGGLSARPVLTSYYKSELFKGRKFNPYLVYTSPTEAILCSDSFQSMYSQMFCGLLQHQEVLRVGAVFASGLLRAIRFLQVHWQDLALDIERGTLNVKITDPSIRAAVAKLIKPDPNTARFVRDNCSDQNWEGIITKIWPRTKYLDVIVTGAMAQYIPTLNYYGGGLPLVCTMYASSECYFGLNLNPLSHPSEVSYTIMPNMGYFEFLPHDLDQPHEQSHTELLDLADLQLGKEYELVVTTYSGLYRYRVGDILRVSGFHNSAPQFHFVRRKNVALSIDSDKTDEAELQKAVEAASNRLMKDNHARIVEY…	Group2
	Nc	Nycol.C01675	MVTYDDLKPDILRIANGDRSPILSAHPISEFLTSSGTSAGERKLMPTIQQDLDRRQFLYDLLIPVMNKFVPGLDKGKGLYFLFVKTDTKTQGGLSARPVLTSYYKSELFKGRKFNPYLVYTSPTEAILCSDSFQSMYSQMFCGLLQHQEVLRVGAVFASGLLRAIRFLQVHWQDLALDIERGTLSVKITDPSIRAAVAKLIKPDPNTARFVRDNCSNQNWEGIIIKIWPRTKYLDVIVTGTMAQYIPTLNYYGGGLPLVCTMYASSECYFGLNLNPLSHPSEVSYTIMPNMGYFEFLPHDPDQPHEPSHTELLDLADLQLGKEYELVVTTYSGLYRYRVGDILRVSGFHNSAPQFHFVRRKNVALSIDSDKTDEAELQKAVEAASNRLMKDNHARIVEY…	Group2
	Nc	Nycol.G00887	MMDLRFDSQDDKAGLQLIEELTASAKKVQKQVLVEILTRNAETEYLQRFLSGQCDVDLFKEKVPLVNYEGIKPYIDRIAKGEPSHLLSAEPISELLTSSGTSGGRPKMMPSTAKDLDRKTFLYDLLVPVMNKYIPGLDQGKGMYLLFIKPETKTPSGLMARPVLTSYYKSKNFRNRPFNKYNVYTSPDETILCPDNRQSMYCQLLCGLKQRGEVLRVGAVFASAFLRAIKFLEDNWRELCLNIRTGNLSDWVTDIGSRESVTRILEQPDFELANLIEAECCKKSWEGIIKRIWPRTKYIDVIVTGSMAQYIPNLEFYGGGLPLISTMYASSECYFGLNLKPLSKPSDVSYTLLPNMAFFEFLPVTKGHEGEIGSVHRNGFTSNSCLETDQNSRKKETAA…	Group3
	Nc	Nycol.H00048	MEKEGSLRLRRIAMKEEEVEPLEFIEEMTSHVDEVQKMVLDDILSTNANVEYLQRHGIFGRSIDRKTFKSKLPIIEYEDILPGIQRIANGDPSPIFSAQPISELLTSSGTSGGEQKMIPVTANHHEGIYTNFGWLIPAVMNKNISGLDKGKVLFFFLTRRETKSPAGIIMRTVLTSYFKSPQFLCKHYANINYTSSIPSIHCTDVFQSLYAQMLAGLADRLAIFQIGSTFAPIFRQAIHFLKRHYQELAADIEHGTVNPQVTDTAVRAALGNALTPDPENAEHVRKECSSGVFQGIIRRIWPNTKFLDLIVTGPMAQYIPSLNFYSGDLPLTSTPYGSSECFFGLTLCPFTKPDDIAYTIMLTWPTLSFCLSSLHMILAHVEDGKEYELMVTTYFGLYR…	Group2
	Nc	Nycol.H00050	MKEEEVGPLEFIEEMTSHVDEVQQMVLDDILSTNANAEYLQRHGIFGGSIDRKTFKSKLPIIEYEDILPDIQRIANGDHSPIFSAQPISELLISSGTSGGEQKMIPVIANHHEGIYTIFGWLIPTVMNKNMSGLDKGKVLFFFSTRTETKSPAGIIMRPALTSYYKSPQFLCKHYANINYTSSIPSIHCTDVFQSLYAQMLAGLADRLAIFQIGSTFAPSFLQAIRFLKHHYQELAVDIEHGTVNPQVTDTAVRAALGNALTPDPENAEHIRKECSSGDFQGIIRRIWPNTKFLNLVVTGSMAQYIPSLNFYSGDLPLVSTAYGSSECFFGLNLYPFTKPEDIAYTIMPSVAYFEFLPIKPADDIGQISAMQVLDPVDLAHVEDGKEYEIIVTTYSGLY…	Group2
	Nc	Nycol.H00053	MDHQCFFGLNLYPFTKPEDIAYTIMPNMAYFEFLPVKPGDDIGRIRAMQVVDPVDLAHVEDGKEYELVVTTYFGFYQCKIGDVLRVAKFYNKAPQFHIVVRKNVCLSIDMEKTEEAKLHKAIAAAELAHLRPHNARVLDYICYTDVKTILGHYVIYCELSPINHSENSSFSW	Group2
	Nc	Nycol.H00055	MEKEGRLRLRPIGMEEEVEPLEFIEEMTSHVDEVQQMVLDDILSTNAYTEYLQRNGIFGGSIDRKTFKSKLPIIEYKDILPNIQRIPNSDPSPMFSAQPISELLVRNVSGLDKGKVLFFFSTRTETKSPAGIIMRPVLTSYYKSPQFLCKHYANINYTSSIPSIHCTDVFQSLYAQMLARLADRLAIFQIGSTFASSFLQAIRSLKHQYQELAVDIAHGTVNLQVTDTAVRAALRNALTPDLENAEHIRKECSSGDFQGIIKRIWPNTKFLNLVVTGSMAQYIPSLNFYSGDLPLASTAYGSSECFFGLNLYPFTKPEDIAYTIMPNVAYFEFLPIKPADDIGQISAMQVVDPVDLAHVDDGKEYELIVTTYSGKIVYSFLQSYGCVCSAFSSMYLCAK…	Group2
	Nc	Nycol.H00057	MEKEGSSRLRRIAMKEEEVEPLEFIEEMTSHVDEVQQMVLDDILSTNVNVEYLQRHGIFGRSIDRKTFKSKLPIIEYEDILPDIQRIANGDPSPIFSAQPISELLTSSGTSGGQQKIVPVIANHHEGIYTIFGWLIPTVMNKNISGLDKGKVLFFFLTRTETKSPAGIIMRSVLTSYYKSPQFLCKHYDNINYTSSIPSIHCTDVFQSLYAQMLAGLADRLAIFQIGTTFAPIFLQAIHFLKRHYQELAADIEHGTVNPQVTDAAVRAALGNALTPDPENAEHIRKECSSRDFQGIIRRIWPNTKFLDVIVTGPMAQYIPSLNFYSGDLPLTSTPYGSSECFFGLNLYPLTKPEDVAYTIMPNMAYFEFLPVKSADDIGRITAMQVVDPVDLAHVEDGK…	Group2
	Nc	Nycol.H00332	MASESDERYREALKALEEVTGDVDGVQERVLAEILSTNANTEYLQRHGLAGKTDRRSFKSNVPVIHYEDILPDIRRIAYGDPSPIFSAKPISEFLISSGTSGGERKMIPVAADNSERIYQIRGVLLPAVLNKFVPGLNKGKALYFLFMKAETKSPAGIPMRPVLTSYYRSSQFLLHEYPSIPHTSPIASIFCTDVYQSMYSQMLLGLAYRLDILCIGAVFAPIFLRAMNFLEQNFHDLADDLEHGTVNARITDAAVRAALEAKLTSDPETAAHIRKECSTKNWQGIIRRIWPEARFLDVIVTGATAQYIPSLEFYSGGLPLASTGYASSESFFGINLNPLCKTEDIAYTIMPNIAYFEFQTYKSQENGGQGEEEEIELVDLANVEVGKEYELVVTTYSG…	Group2
	Nc	Nycol.H00334	MEKEGSLRLRRIAMKKEEVEALEFIEEMTSHVDEVQQMVLDDILSTNANAEYLQRHGIFGGSTDLKTFKSKLPIIEYQDILPDVRRIANGDPSPIFSAQPVTEFLTSSGTSGGERKMVPVIANHHEGTYTFFGWLIPAILNKYISGLDKGKVLHFFSTKTETKSPAGIIMRPILTSYYKSSQFLCKHYANINYTSSIPSIHCTDVFQSLYAQMLAGLADRLAVFQIGSVFPPSFLQAIRFLELHFQDLAADIEHGTVNPQVTDTAIRAALVNILTPDPENAAHIRKECSSGDWQGIIRRIWPNTKFLDILVSGAMVQYIPSLNFYSGDLPLASYLYGSSECLVGLNLYPFTKPEDIAYTIMPNMAYFEFLPVKPVDDVGQIRAEQVVDPVDLAHVEDGK…	Group2
	Nc	Nycol.I01069	MGASGRDSELLQFIEDATKNADQMQRRVLAEILSQNAHTEYLQRYGLAGCTYRESFKKKVPMVTYDDIKPEILRIANGDRSPILSSHPVSEFLTRLAKLPARSRKRRCVLTVYVFVLTLLRCSLFLFPICSSGTSAGERKLMPTIQQELDRRQFLYDLLIPVMNKFVPGLDKGKGLYFLFVKTDTKTPGGLPARPVLTSYYKSEIFKHRKFNPYLVYTSPTEAILCSDSFQSMYSQMLCGLVQQEQVLRVGAVFASGLLRAIRFLQVHWQELADDIERGTMSSRVTEPSIRAAVAKLLRPNPTLARFVREKCSDPNWEGIITKIWPNTKYLDVIVTGAMAQYIPTLNHYGGGLPLVCTMYASSECYFGLNLNPMCKPSEVTYTIMPNMGYFEFLPHDPN…	Group2
	Nc	Nycol.K00482	MINKGEDEEGMTQWFEEVTRDAEEVQTSILGKIIRQNSGTEYLRKWLGQVQVDEVDDHALESYFTSLLPLSTHADYETYIQRIADGDSSPILTQQPITTLSLSSGTTEGRPKYLPFTSHSAQSTVHMFRLAAAYRSRVFPIKAGGRILEFIYSGKQFQTKGGMKVGTATTHYFDSAEFKIKQKQTKAFTCSPVEVISSSDHKQSTYCHLLLGLFFSEKVEFVTSTFAYTIVEAFREFEQLWEEICRDIREGDLSPRITSLVMRKAVLELISPAPLLASIIEKECMELKDWYGVIPQLWPNAKYIYSIMTGSMLPYLKKLRHYAGHLPLVGADYGATECWIGANIDPAAPPELVSFTVVPTFAYFEFLPLHRHRSQDAAAMHEFTEAQPVRLSQVELGEE…	Group1
	Nc	Nycol.K00594	MMGPNPPLGPTICLCSWDCVPRCSDPRRDTAIYTPFTPHQHHPFLTSLTSLTLSHRQLRLFCFLVCIFLLLRPCHRHFPATALVVRKCFKAETMPEAPKVKHDQAMVPKPFDRLKEALQYIEDVTSNADQVQERVLGEILSRNAHVEYLRRYGLDGRTDRESFKKLLPVIGYDDIQPDIHRIANGDKSPILSADPVSEFLTSSGTSGGERKLMPTIEQELGRRSLLYSLLMPVMDQFVPGLDKGKGMYFLFVKSEARTPGGLVARPVLTSYYRSKYFTNRPFDPYTNYTSPNETILCPDSFQSMYSQLLCGLILHREVLRVGAVFASGFIRAIKFLEQNWPQLVDDIRTGKLDDRITDPSVRAAVAELLKPDPKLADFVERECRKNSWQGIIPRLWPNT…	Group2
Oryza sativa	Os	LOC Os01g12160	MLEKKATRSTRVDGVSGEAVIEEFERVTRDAANVQRETLRRILAENGGVEYLRGLGLAGATDPATFRARVPLATHADLEPYIDRIADGDASPVLTAKPATSISLSSGTTQGKRKYLLFNEELVKSTMQIYRISYAFRNREFPVENGKALQFIYSSRETRTKGGLTATTATTNVYRSEEFKATMRDIQSQCCSPDEVIFGPDFAQSLYCHLLAGLLAAGDVQIVSATFAHSVVLAFQTFERAWEDLCADIRRGEVSPSRVTSPAVRRAMAALLAAPNPGLADEVARKCAALSNWYGVIPALWPNARYVYGIMTGSMEHYVKKLRHYAGGLPLVAAEYGASEGWVGANVEPGTPPERATFTVLPDIAYFEFIPLKPVAGDGGYAEAEPVGLTEVAAGELYE…	Group1
	Os	LOC Os01g55940	MAPAAVAAAEAGSKAAAVAGKAVAACERDAEKLEFIEEMTRGFDAVQERVLAAILARNNGAEYLRRHGMEGRTDREAFKARVPVVTYEDLRPEIERIANGDRSNIISSHPITEFLTSSGTSAGERKLMPTIEDELDRRQMLYSLLMPVMNLYVPGLDKGKGLYFLFIKSETKTPGGLPARPVLTSYYKSDHFKHRPFDPYNVYTSPTAAILCTDAFQSMYAQMLCGLVARAEVLRVGAVFASGLLRAIRFLQLHWRELAHDIRTGTLSAKVTEPSIRDAVAEVLAAPDAELAAFVEAECGKDKWEGIITRMWPNTKYLDVIVTGAMAQYIPTLKFYSGGLPMACTMYASSECYFGLNLRPMCDPSEVSYTIMPNMGYFELMPHDPDAPPLPRDAPPPRL…	Group2
	Os	LOC Os01g57610	MPEAPTAKTAPAYGYAPGAHAEALEFIEHVTANAGQVQRRVLGEILAQNAPAEYLRRYGIPGSPDVVDAFRRLVPLVTYEGLQPDILRIANGDTSPIFSGKPISEFLTSSGTSGGERKLMPTIADEMNRRSLLYSLLMPVMSQSVSGLDKGKAMYLLFVKAESRTPGGLAARPVLTSYYRSRQFLDRPRDPYTSYTSPDEAILCVDSYQSMYAQLLCGLVHRADVLRVGAVFASGFLRAIHFLEKHWARLCHDIRTGELDPEITDRVVRDAVGRVLRADPALADAIEDECARASWEGIIRRLWPRTKYIDVIVTGTMSQYIPTLEFYGGGLPLTCTMYASSECYFGLNLNPMCKPSDVAYTLIPTMCYYEFLPVNCNNATAEASHRDLVDLVDVKLGHE…	Group2
	Os	LOC Os05g05180	MAATAWGIRSSGIRGASPVMSACVSPAEVILGADHQQQMYCHLLCGLRRWDAVDCIRAPYAAALARALRLLQSKWRQLCDDLECGTVCADVVTDAAMRGAVQDGVLAGPCPELAGRVRRICERDDWRGVLRQLWPDARYISCVTTGTMEQYFPAIKHFAGEALPVLGTDYLASECAIGINLERTSPPEETTYVLLPRAAYFEFIPFDMDAAGRGAAAAEPVDIAGVEAGKTYELVATTFRGLYRYKVGDVVKIAGFHHSSPRLQFVTRAPPPQEHGEVLTERDVMAAMDTFQLMLKDGGEVIEFAAFIIDGDGGQRRRRCATIAVEVSNGSKLLDHERSAAFLRRCTAPLEGCLGGAYRLSRATGDVAPLEVAVVRPGTFDRLAEAAIRGGAPANQYKP…	Group1
	Os	LOC Os05g42150	MPEAVAAAVSPAAAAATAMCAEHREKLEHIERVTRNAGQEQRRVLEEILAQNAQAEYLRRLGVPGDAPGADEAFRRLAPLVTYEDILPDVLRIANGDTSPILSGKPVSEFLTSSGTSGGERKLMPTIEEEMERRSGLYSLLMPVMSRQVPGLDKGKAMYLYFVKSEWRTPGGLPARPVLTSFYRSRYFLERPHDPYTVYTSPDEAVLCEDAYQSMYAQLICGLVHRADVLRVGAVFASGFLRAIRFLEKHWPSLCRDIRAGELDGGVTDPAVRGAVGRVLRGADPALADAIEAECARPSWQGIIRRVWPSTKYIDVIVTGAMAQYIPTLEFYGGGLPLACTMYASSECYFGLNLNPMCKPSEVAYTLIPTMCYFEFLPVNSGANDVAAPEPDHRGLVDL…	Group2
	Os	LOC Os05g50890	MTICSCEETINEFEMLTRDAARVQKDTLKKILEINASAEYLQNFGLGGRTDAESYKSCIPLCVHNDIEPYIQRIVDGDTSPVVTGEPITNLSLSSGTTHGKPKFIPFNDELLETTLQIYRTSYAFRNREYPIGQGKALQFVYGSKQVITKGGILATTATTNLYRRQRYKEGMKDIQSQCCSPDEVIFGPDFHQSLYCHLLCGLIYSEEVHSVFSTFAHSLVHAFQTFEEVWEDLCTDIRDGVLSKKVTAPSIREAVSKILKPNPELADSIYKKCIGLSNWYGVIPALWPNAKYVYGIMTGSMEPYLKKLRHYAGNLPLISADYGASEGWVGSNIDPTVPPEQVTYAVLPQVGYFEFIPLEKPIGEETENSASIHYIESDPVGLTEVEVGKIYEVVITNF…	Group1
	Os	LOC Os06g30440	MALLLPEFDPADVRAGRDLIHRLTADAAGIQRGVLREILSRNSGTEYLRRFLGGAAGDDDDVRDAFKRRVPVSGYEDVKPYVDRVASGGEPSSALLCSDPITCLSRSSGTSGGQQKLLPSTAEELDRKVFFYAVQALVRNMSLHTDHGEDDDGGGGEGMYLMFAFHGDRTLSGLPIQSALTTYYHSRQFQECDIGGFDKCTSPLEAILCPYGEQSMYCQLLCGLLHRCRVDRVGASFAAGLVRGIKFLENHWEEMCFNIRSGQLSDWITHTPLRDAVTGQYLQGSNPALADEIASECARKPWDGIVRRLWPRARYIRTIVTGSMSQYIPILEVYGGGLPLVSPIYASTECAAGINLRPLDPPSHVSYALLPNIAYFEFLEVMDENGEKVQGTTRLDDNL…	Group3
	Os	LOC Os07g38860	MAAKGISTIGAASRSLSSSLMAAAKEPDVENLRLIEELTSNVDAVQERVLAEILGRNADAEYLDKCGLDASDTDRATFRAKVPVASYDDLKPYVKRIANGDRSPILSTHPIIEFFTSSGTSAGERKLMPIVTDEMARREVLSSLATSVLNVYVPGLHTGKGLYFLFARSETKTPGGLTAQPALTSVYKSEHFKRAYAYTSPMAAILCEDASQSMYAQMLCGLCQRHDVLRVGAVFAAALVRAIRFLQLNWAQLAADIETGELNPRVTDPSDRECSRGDWTGIVTRLWPKTKCLNVVVTGVMAQYIPTLQYYSGGLPIVSGMYASSECFFGLNLRPLCGPSEVSYTIMPNTAYFEFLPVGEAVDASNLVELARVEDGREYEVVVTTYAGLNRYRVGDVLC…	Group2
	Os	LOC Os07g38890	MFVKSETKTRGGLTAWFALTSVYKSEQFKSMAIAYTSPTAAILCEDAFQSMYAQMVCGLCQRHDVVRFGAVFAAALVRAIRFLQLNWGQLAADIEAGELGPHVADPSVREAVSGILRSDAELAEFVRIECSKGDWAGIITRIWPNTKYVDAIVTGAMAQYIRTLQYYSGGLPIVSTSYASSECFFGINLRPVCDPSEVSYTIMPNTAYFEFLPVGEVVDATNLVDLARVEVGREYEVVITTYAGLSRYRVGDVLRVTGFHNAAPQFRFVRRQSVLLSVELDKTDEAELHRAVERASSALLRPRGVSVAEYTSRACTERIPGHYVVYWELLTESPVGAGDGDTVDGETLGRCCLEMEEALSAVYRQGRVADGSIGPLEIRIVRPGTFEEVMDLAVSRGTS…	Group2
	Os	LOC Os07g40290	MAVMTDVSTTGTALRTPAAGAVKEGDVEKLRFIDEMTTNVDAVQERVLGEILGRNAGTEYLTKCGLDGATDRAAFRAKVPVVSYDDLQPYIQRIANGDRSPILSTHPVSEFLTSSGTSAGERKLMPTIMDELDRRQLLYSLLMPVMNLYVPGLDKGKGLYFLFVKSETKTPGGLTARPVLTSYYKSDHFKNRPYDPYHNYTSPTAAILCADAFQSMYAQMVCGLCQRNDVLRLGAVFASGLLRAIRFLQLNWEQLADDIESGELTPRVTDPSVREAVAAILLPDPELAKLIRAECSKGDWAGIITRVWPNTKYLDVIVTGAMAQYIPTLEFYSGGLPMACTMYASSECYFGLNLRPMCDPSEVSYTIMPNMGYFEFLPVDETGAASGDATQLVDLARVE…	Group2
	Os	LOC Os07g47490	MDDHNLDYKGSGALEELEMLTVNAKEAQELILTKILERNQATEYLSKFMNGSTNISAFKRHVPVVTYDKVHPYILRIATGEESSILCGEYILELLRSSGTSRGEPRLMPSILKDLDRRTYLYSLIMPIMNKYISGLGEGKAMYLLFVKAETLTDSGIPVRSVLTSYYKSPHFLHRKHDLYNNYTSPDEVILCPDSQQSMYCQLLCGLVERQHVLRIGAVFASAFLRSISFLEQHWRDLVNDIRIGQLNSSITSPACRLAMLNFLALPNPELADQVEAICSCGSWKGILGRLWPNVKYIEAVLTGTMAQYIPMLEFYGGGAIPFVCTMYASSESYFGVNLSPLCSPADVSYTILPNMAYFEFIPLEDGLRLTDHEEVIENDKLVSLVDVKVGCYYELVVT…	Group3
	Os	LOC Os11g08340	MLEKEGKLIMSREDEEIMAWFERTTRDAADVQRETLRRILAENAGVEYLRELGLAGLTDAGSFRARVPVVTHADLDPYIQRVADGDASPVLTAKPVTAISLSSGTTQGKRKRLLFNDDLLRSSIRFFHASYAFTNRAFPVEDGRVLQFMYGSRHETTKGGLTATTVMTNLLRSEEFTASMAARSRPRLPSCSPSEVVFSPDFDESLYCHLLCGLLLAGEVRAVSASFAHSIVVALQALERVWRELCADIRRGAASPARVTTPAVRRAVAPILAAPNPALADALERRCAALGDWSGVIPALWPNARYVQATMTGSMEHYVKKLRHYAGGVPLVSGNYASSEGVIGINAEQHAPPESVVFTVLPDAAYFEFIPLKPPCTDAAADDDNPAAAGSSCYVDADD…	Group1
	Os	LOC Os11g32510	MPLRYHPVQMGYKRYLPGLYRYRVGDILQVAGFHNAAPQFRFVHRRNVVLSVDTDKTSEDDLLRAVTAAKPLLDPLSCVLAEYTAYADTSSIPGHYVLFWELTPSPSPPPPPCHDDADDAADIGEDKDKVAHVMAACCAAVEAGLDSVYRRCRSRDRSIGPLEIRVVAPGAFDALMDMCVSHGSSVNQYKTPRCIKHPDAIAVLEQRVVGRFFSDAVPHWEPLKVDGAAAAPATGSDQ	Group3
	Os	LOC Os11g32520	MTSTSSENAPDHDHDHDASSPAPATATAAALPPMIPACDPHDGPACLELIEVLTTRAAAVQRRVLAEVLAMNTGTDYLRRFLGDEVVAAAGGEDELAAAFKERVPVVEYEDVKPYIERIANGAPSSLISSKPITELLTSSGTSGGQPKLMPATEEELDRKTFLYNLLVPVMNKYVEGLDEGRGMYLLFVKPEITTASGMVARPVLTSYYKSRHFRRRPDSPYTRYTSPDAAILCPDSRQSMYAQLLCGLARRGEVLRVGAVFASAFLRAVKFLEGHWRALCADIRAGRADPAVVTDAACRGAVDAVLAARADPDLADAIAAECGGASWRGIVRRLWPRTKYIDVIVTGSMAQYIPLLEFYGGGLPLVSTMYASSESYFGINLRPLDPPEEVVYTLLPNM…	Group3
Panicum hallii	Ph	Pahal.2G434200	MAVMAEVSTTTGAALRSPASPAPAPVKEGDAEKLRFIEEMTSDVDAVQERVLAEILARNADTEYLTNCGLAGATDRATFRAKVPMATYEDLQPYIRRIADGDRSPILSGHPVSEFLTSSGTSAGERKLMPTIEDELNRRQLLYSLQMPVMNLYVPGMDKGKALHFLFVKSETKTPGGLAARPVLTSYYKSNHFKNRPFDAYNNYTSPTAAILCADAFQSMYAQMVCGLVQRHDVLRVGAVFASGLLRAIRFLQLNWEQLAADIETGALTPRVTDPSVREAVADILRPDSELAAVIRAECSSGDWAGIITRIWPNTKYLDVIVTGAMAQYIPTLKYYSGGLPMACTMYASSECYFGLNLRPMCDPSEVSYTLMPNMCYFEFLPMDAAASGGDASQLVDLA…	Group2
	Ph	Pahal.2G483600	MDEHKLGYKGNDVLQELEILTLNAKAAQELILRKILEKNHVTEYLNQFMNGSTDISAFKSQVPVVTYDVVQPYIARIAAGEPSSILCGEQIVELLRSSGTSRGEPRLMPSISEDLYRRTYLYSLIMPIMNKYIRGLGEGKAMYLLFVKAETLTNAGIPVRSVLTSYYKSPHFLHRKHDLYNKYTGPDEVILCPDSEQSMYCQLLCGLVERQHVLRLGAVFASAFLRSISFLEQHWCDLVNDIRIGQLSSNITNSTCRLATQSFLALPNPELADEIEAICSSESWKGILGKLWLNVKYIEAVLTGTMAQYIPMLEFYSDGKIPLVCTMYASSESYFGVNLRPLCSPEDVSYTILPNMAYFEFIPLEDGLKLIEDDEVVENDKLVSLVDVKVGCYYELVVT…	Group3
	Ph	Pahal.3G160900	MPICSCEETINEFETLTRDAGRVQQDTLRKILELNANAEYLNHYGLNGRTDVESYKSCIPLCVHSDVEPYIQRIADGDTSPLLTGKPVTSLSLSSGTTQGKPKFLPFNDELLETTLQIFQTSYAFRNREYPIGKGKALQFIYGSKQVVTKGGILATTATTNLYRRPRYKEGMKDIQSQCCSPDEVVFGPDFHQSLYCHLLCGLIYSDEVHQVFSTFAHSLVHAFQTFEEVWEDLCADIRDGVLSEKVTAPSIREAVMKILKPNPELAESIRRKCMGLSNWYGVIPALWPNAKYVYGIMTGSMEPYLKKLRHYAGHLPLISADYGASEGWVGANINPTLPPEQVTYAVLPQTGYFEFIPLEKPKGQESENSASIHYIESDPVGLTEVKIGKIYEVVITTF…	Group1
	Ph	Pahal.3G224900	MPEAPGAMREAAAAAAPEAHREALEYIERVTAGAGQVQRRVLAEILAQNAPAEYLRRLGVAGDAPGAAEAFLRAAPLVTYEDILQDVLRIANGDTSPILSGKPIREFLTSSGTSGGERKLMPSIADEMDRRSLLYSLLMPVMSQAVPGLDKGKCMYLYFVKAESRTPAGLPARPVLTSFYRSRHFLERPHDPYTVYTSPDVAVLCVDAYQSMYAQLLCGLVHRADVLRVGAVFASGFLRAIRFLEKHWQRLCRDIRAGTLDAEITDRSVRAAVERVLRADPALADAVEVECAKPSWEGIIRRVWPSTKYIDVIVTGAMAQYIPTLEFYGGGLPLTCTMYASSECYFGINLNPMCKPSDVAYTLIPTMGYFEFLPVSSSAAEPHHRDLVDLVDVKLGHEY…	Group2
	Ph	Pahal.5G131200	MPEAPTTKTTPPACGFAPGAHREALEFIEHVTVNAGQVQRRVLAEILAQNAPAEYLRRHGVSGTADDAVEAFRRLVPLVTYEGLQPDILRIANGDTSPILSGKPISEFLTSSGTSGGERKLMPTIADELDRRSLLYSLQMPVMGQSVPGLDKGKSMYLLFVKAESRTPGGLAARPVLTSYYRSRQFLERPHDPYTDYTSPNEAILCVDSYQSMYAQLLCGLVHRADVLRVGAVFASGFLRAIRFLEKHWPRLCRDIRAGVLDPEITDRAVRDAVGRVLRADPALADQIEAECGKASWEGIIRRLWPRTKYIDVIVTGAMSQYIPTLEFYGGGLPLACTMYASSECYFGLNLKPMCKPSDVAYTLIPTMCYFEFLPLRCSNAKAEPSHRDLVDLVDVKLG…	Group2
	Ph	Pahal.5G147500	MAPTEAAAAAAAKGRVTALGVAACERDAEKLEFIEEKTKNFDAEQARVLAEILARNGGAEYLRRHGMEGRTDRAAFKARVPVVTYEDLRPEIERIANGDRSSIISSHPITEFLTSSGTSAGERKLMPTIEDELNRRQMLYSLLMPVMNLYVPGLDKGKGLYFLFIKSETKTPGGLPARPVLTSYYKSDHFKHRPYDPYNVYTSPTAAILCTDSFQSMYAQMLCGLLARTEVLRVGAVFASGLLRAIRFLQLHWKELAHDIRTGTLSARVTEPSIRAAVAEVLAPDGGLADFVEVECAKDSWEGVITRVWPNTKYLDVIVTGAMAQYIPTLRYYSGGLPMACTMYASSECYFGLNLRPMCDPSEVSYTIMPNMGYFELLPHDPAAGEPAAGRDDGPPPRL…	Group2
	Ph	Pahal.5G239900	MTICSSDEIIDEFELLTRDAGRVQQDTLRKILELNADSEYLNRFNLERRTDSKSFKSCIPLCVHSDIESYIQRIADGDNTLVLTGKPITSLSVSSGTTQGKPKLLPFNDELLESTIQIFRTSYAFRNREYPIGNGKSLQFVYGSKQVFTQGGILATTATTNLYRSSRFKEAMKDIMSQCCSPDEVIFGPDFHQSLYCHLLCGLIYSDEVQFVFSPFAHSLVHAFHTLEEVWEDLCADIRNGVLSKRITTPSIRQAVSKILRPNPELASSIYNKCRNLSSWYGVIPALWPNAKYIYGIMTGSMEPYLKKLRYYAGHLPLMSADYGASEGWVGSNVNPTLLPEEVTYAVLPNIAYFEFIPLEKPKGEEMENSSSIHYIESEPVGLTEVEVGKIYEVVITNF…	Group1
	Ph	Pahal.5G524900	MPEKKAEFSGEKVIAEFERLSRDAAAAQREALRRILAGNAAAEYLQGRGLAGRTDPDSFRACVPLATHADFEPYIARIADGDTSAVLTATPVTAISLSSGTTQGKRKYLLFNDEIFKSAMQTYQTSFAFRNRAFPVEDGKSLQFIYASGQFTTKGGLTATTATTNLYRNKDFITTMRYMQSDSCSPKEVLFSPDFTESLYCHLLCGLLFAGEVRTVSATFAYSLVLAFQTFERVWEELCADIRHGVPSPTRVTSPAVRQAVSALLAPNPALADEVASKCRGLVNWYGVMPALWPKAKYVSSITTGSMEHYVKKLRHYAGGLPLVGLDYGATEGMIGANVEPREPPESTTFAVLPNNAYFEFIPLKSCAAGVDDADPCYTEADPVGLTDVAAGEHYEVVM…	Group1
	Ph	Pahal.5G525000	MLGRKKKSEFSGEEVIAEFERLTLDAAAVQRETLRRILDENAAVEYLQRLGLAGRTDADAFRACVPLATHGDLEPYIGRVADGDTSPVLTAKPITSISLSSGTTQGKRKYLPFNDDLFKLTMLVYRTSFAFRNRAFPVDDGKALQFVYGSRPFTTKGGLTATTATTNLYRNEEYKAAVRDIQLPCCSPEEVIFGPDFAESLYCHLLCGLLFAAEVRTVFAMFGHNLALAFETLEQVWQELCHDIRRGVPSPARVADPAVRRAVSALLAPNPALADEVARRCAGLTNWYGVIPALWPNAKYVHTIVTGSMEHYVRKLRHYAGGLPLVAMDYGASEGMVGANVEPEMPPESATFTVLPNIAYFEFIPLKTSDGGDACPVTSYAEAEPVGLTEVTVGEHYEV…	Group1
	Ph	Pahal.5G525300	MPEKKSNEEGGAFCGEAVIAEFEALTRDAAAVQRETLRRILSENAGTEYLRGRGLAGRTDAASFRACVPLATHADVEPYIARIADGDASAVLTAVPITSISLSSGTTQGKRKYLPFNQELVKSTMQIYRTSYAFRNRAFPVEDGKALQFIYGSRQFTTKGGLTATTATTNVYRSEEFMPTMRAIQSQVCSPDAVIFGPDFAQSLYCHLLCGLLFADEVRIVSATFAHSVVLAFQTFERVWEEICADIRAGALSPTRVTAPAVRKAVSALLAAPNPALADEVARRCAALSNWYGVIPALFPNARYVHGIMTGSMEHYVKKLRHYAGGLPLVAAEYGASEGWVGANVEPETPPESATFTVLPNIGYFEFIPLKASDGGAAAADTSFAEAEPVGLTEVTVGE…	Group1
	Ph	Pahal.8G190700	MVTTTADIVSTNGAATRSRASMVTEKEDMKKLEFIEEMTTNVDAVQEHVLVEILDRNGGSEYLEKCGLAAATDRTTFRAKVPMVTYEDLKPYVMRVANGDRSPILSGPSHPISEFLLSSGTSGGEPKLIPTVEEELDRRQLLYSLLMPVMNKFVPGLQKGTGLYFLFVRSETKTPSGLPARPVLTSYYKSDYFKKHASNTCTSPLAAILCADVFQSMYAQMVCGLCQRHQVVRVGTVFASGLLRAIQFLQQHWEQLAANIEHGELSPCVSDPSVRAAVAGILQPDPKLSQLIRTECSNGDWAGIIVRLWPNTMYLDTIVTGSMAQYVTILSYYGGDLPIASTKYVSSECPMGLNLHPMCDPSEVSYTILPNLAYFEFLPTDGAAAAAELVELADVETGR…	Group2
	Ph	Pahal.8G194300	MRPWRAREFHLCNNSSCTRTRPCEPLHVLAPRVHACMDLTMSTTTTSTSPAPDHDLGHHLPSSTSFVIPPASSPAAAMPPPSALPPTIPACDPHDGPASLQLIEDLTTHAGAIQRRVLREILAMNAGTDYVRGFLGADAEARGADELAAVFKERVPVVEYEDVKPYIERIANGAPSSLISSKTITELLTSSGTSGGQPKLMPSTEEELDRKTFLYNLLIPVMNKYVAGLDEGRCMYLLFVKPEITTPSGLVARPVLTSYYKSRHFRERPDSPYTRYTSPNETILCPDSAQSMYAQLLCGLARRGEVLRVGAVFASAFLRAVKFLEGHWRALCNDIRAGRVDGSRVTDPACREAVARVVARPDPALADAIAAECAAASWRGIVRRLWPRTKYIDVIVTGS…	Group3
	Ph	Pahal.9G421100	MAVMTDMPAATALRAPAPAAAAAASSDKDAEKLRFIEEMTSNVDAVQERVLAEILARNAGTEYLARCGLAGATDRAAFRARVPVVTYEDLQPDIQRIANGDRSPILSAHPISEFLTSSGTSAGERKLMPTIKEELDRRQLLYSLLMPVMNLYVPGLDKGKALYFLFVKSETTTPGGLTARPVLTSYYKSEHFKNRPYDPYHDYTSPTAAILCADAFQSMYAQMACGLCQRHDVLRVGAVFASGLLRAIRFLQLHWEQLADDIEAGTLTPRVTDLSVREAVAGILRPDPELARFLRGECSRGDWAGIITRVWPNTKYLDVIVTGAMQQYIPTLEYYSGGLPMACTMYASSECYFGLNLRPMCHPSEVCYTIMPNMGYFEFLPVDQASGVASGDAAQLVDL…	Group2
Zostera marina	Zmar	Zosma174g00330	MNGESLHALERFELASQHANEVQIACLERILKENGNAEYLQNLGLDGRTDVASFKSCVPVVTHQDLMPYINRIVDGDMSSVLTGKSISRFSISSGTTQGKPKFVPFNNELAKSTMEIFRTSFAFRNRRFPLGKGRALQFIYGSKQLETRGGLKASTATTNVYKSDLFKTTMKDIQSQSISPGQVVFASDFHQSLYCHLLCGLVFSDEIQLISSTFAHSLVNAFRSFELLYQELCEDIRVGHVSTSRVTIPSMRDAVQELLYPNPELADQIYDKCKGLKESNKDWGGVIPAIFPNVRYLYGIMTGSMEPYLNRLRHYARDVPLVCADYGASEGWIGVNISPESPPETASFAVLPNIGFYEFIPLRPRNEEEEVDPIGINDVRIGEEYEVVVTNFAGLYRY…	Group1
	Zmar	Zosma23g00650	MVLLNCDPDDMEGTLGLIEELTTNAREMQQQVLKEILTTNLKTEYLNGFLGEFDDAGGKWRDHVVAFKKHVPIVEYDQVSPYIERLANGDRSTIISSQPITELLTSSGTSGGQPKMMPSTADELDRKTFMYNVLVAVMNKYVKGLDEGKGMYLLFIKPEISTPSGLMARPVLTSYYKSKNFRNRKSNKYNACTSPDEAILCLDSKQSMYCQLLCGLIQRDQVLRAGAVFASAFLRAIKFLEDNWSELCLNVRTGELSDWITDQSCRESVRKILNGPNSRLADAISSECSKGWEGIVRRLWPRTKYVDVIVTGSMAQYIPTLKFYTGGLPLLSTMYASSECYFGINLTPLSAPEDVCYTLLPNMAYFEFLPVDMTHHHGEEDDKDSNQSCNGYGGGVIQK…	Group3
	Zmar	Zosma267g00360	MRGQFNEQFIDSFEAMTKDAVRVQKQTLARILEENGDSEYLQNQGLAGRTDVQSFKTCVPLVTHKDLKSFINRIADGDSSPILTSKPIPRISLSSGTTEGKPKYVPFNDQLMHTTMEIYKTSQAYRNREFPLVTQKGLQFIYVGKQTTTKGGLIVATATTHVYSSDQFRNNIKSKFVCPEQVIFGSDFNQSQYCHLLCGLLFSDEVEFVFSTFAHSIVHALRTLEQDWEELCSDIRSGFLSNKITDSSMRSAVSKLLLRPNPDLAHSILTKFKNLNNGYGLIPELFPNAKYVYGIMTGSMEPYMKKLRHYAAHLPLVSAYYGASEGWIAANVNPKLPPESATFAVLPHIGYFEFIPLGIDPVDEDDRELEVVAAAAAGEQEPVGIEEVVVGKDYEILIT…	Group1
	Zmar	Zosma30g00580	MGGFNKLQHTDIDEFEIITKNAVGVQKETLGRILKENAESEYLLNHGLAGRTDTESFKSCIPLATHKDFESYIQRIADGDSPSSILTTKPITQISLSSGTTQGKPKFIPFNDRILNDTMEIYKTSNAYRHREYPLTRGKGLQLVYAGKQARTKGGVILSTATTHVFSSEEYRKIIHKTHCSPEEVVFGYDFQQSTYCHLLCALLNSDEVEFVFSKFGHSIVQAFRTFEQIWEQLCSDIREGVLSKLITAPAMRTAVSKLLRRPDPDLATSIESKCRNLTDWYGVIPTLFPNSKYVYGILTGAMEPYLNKLRHYAGDLPLVSAYYGASEGWIGACIDPTDPPETATYTILPHIGYFEFIPILKDNQGATSRPVLGIEDLVVGKEYEILITNSAGLYRYNI…	Group1
	Zmar	Zosma310g00020	MGNKKKHEQYFQEKPEEDTMIRWFEEVSEKAGLAQTETLRCIIQTNYETEYLRKWLTKDPKSMDPVELETLYTSLVPLISHVDIEPYIQRIADGDTCSVLTNQPITTLSLSSGTTDGRPKYVPFTRFSSQTTLHIFRLGAAYRSRMFSLRNQGRALEFIYGSKQFQTQGGLTVGTATTHYYASEDFKLKQKVTRSYTCSPQEVIFGADYKQTTYCHLLLGLHYCDQVELVTSTFAYSLVHAFRVLEEVWDEIVEDIRSGTVNSTRVTSPNIRKAVLDVLSSPDPRLADKVEERCRALENSYWQQLIPLLWPNAKYVYSIMTGSMLPYLDKLRHYAGQHLPLVAADYGSTESWIGVNVTPTCPPEKVTFAVVPTFSYFEFIPLYRHNNLTTACVYDTDNN…	Group1
	Zmar	Zosma57g00230	MSSSIFPINLPLPPRTFIHIQIHHNHRSNPIFDYRSMAVDSEIFEPTTLGPAACEADAQKLNFIQEMTTRADQVQADVLRQILTQNKDTEYLKRFDLNGSTHRNVFKAKIPVVTYEDLQPEIQRIANGDQSAILSAYPITEFLTSSGTSAGQRKLMPTIKEDNDRRQNLYSLLMPVMNIYVPGLNKGKGLYFYFVKSESKTPGGLPARPVLTSYYKSEYFKSRPYDPYLVYTSPNEAILCTDSFQSMYVQMLCGLYQHKEVLRVGAVFASGLLRAIRFLQLHWKELSDDIAKGTLSDKITDSSVRGSVLDVLKPDQELADFITAECKTGNWKGIVSRIWPNTKYLDVIVTGAMQQYIPTLEYYSGGLPMACTMYASSECYFGINLRPMCNPSEVSYTIM…	Group2
	Zmar	Zosma75g00550	MPEAPPPSSHENTLRFIEDVTSNADIVQRRVLTEILRQNAGTEYLHRVGLAGSTDVELFKRLVPIVNYESIQSDILRIANGDSSPILSGKPISEFLTSSGTSGGERKLMPTIEDELDRRTELYSLLMPVMNQFVPGLDKGKGMYFLFVKAETKTPSGLLARPVLTSYYRSRHFSERKYDPFTVYTSPDESILCQDAYQSMYSQLLCGLLQNDQVLRVGAIFASGFIRAIRFLEKHWPLLCKDIKNGKLGSEITDKSVISAVNRVLTSPNPALAEFVESECRKKSWEGIIPRIWPNTKYVDVIVTGAMSQYIPTLNYYGGGLPLTCTMYASSECYFGLNLTPICDPHNVSYTLMPTMCYYEFLPVHRGTDSDTLNPSDLVDLVDVKIGHEYEIVVTTYSG…	Group2
	Zmar	Zosma93g01010	MVGVDGFRSPLGPAACVNDQKKLKFIQDITTRTDQVQEKLLAEILEMNAQTEYLNRFDLGGSTERAMFKARIPMVTYEDIQPDIQRIANGDRSSILSSHPISEFLTSSGTSAGERKLMPTIKEELDRRQILYSLLMPVMNLYVPGLDKGKGLYFLFVKSETKTPGGLPARPVLTSYYKSSHFTSRPYDPYQVYTSPNEAVLCSDSFQSMYVQMLCGLYQRREVLRVGAVFASGLLRAIHFLQLHWEELVRDIATASLSEKITDPSVRNSVAGLMCGGPDEELAQFVAMECGVEKWEGIVKRIWPNTKYLDVIVTGAMAQYIPTLEYLSGGLPMACTMYASSECYFGLNLKPMCNPSEVSYTIMPNMAYFEFLPHHNTTTQTDLIGTDLVDLADVQLGKE…	Group2
Zea mays	Zmay	Zm00001d006753	MAVMAEVVSTTGAALRSPATQQPAAAGAAKGTDAEKLQFIEDMTSNVDAVQERVLGEILARNADTEYLSSRCGLAGATDRATFRAKVPMATYEDLQPYIRRIADGDRSPILSGHPVSEFLTSSGTSGGERKLMPTIEDELNRRQLLYSLQMPVMNLYVPGMDKGKALHFLFVKSETKTPGGLAARPVLTSYYKSNHFRNRPFDAYNNYTSPTAAILCADAFQSMYAQMVCGLCQRQDVLRVGAVFASGLLRAIRFLQLNWEQLAEDIEAGSLTPRVTDPSVREAVAGILRPDPAVAELVRSECSGGDWAGIVTRIWPNTKYLDVIVTGAMAQYIPTLKHYSGGLPMACTMYASSECYFGLNLRPMCDPSEVSYTLMPNMCYFEFLPMGGAVDASQLVDL…	Group2
	Zmay	Zm00001d007395	MDLTMSTTTMSTSPALDHDHDHGHHLLSSASPTSTDSPATAMRPRPPSLPPTIPACDPHDGPASLQLIEDLTTHAGAIQQRVLGEILAMNAGTDYVRGFLGANDDDDSAEGRHADELAATFKERVPVVEYEDVKPYIERIANGAPSSLISSKTITELLTRYVEGLDEGRCMYLLFVKPEMKTPSGLVARPVLTSYYKSRHFRERPDSPYTRYTSPNEAILCADSAQSMYAQLLCGLARRGEVLRVGAVFASAFLRALKFLEGHWRALCDDIRAGRVDAARVTDRACRDAVARVVARPDAALADAIAAECEAGAASWRGIVRRLWPRTKYIDVIVTGSMAQYVPLLEFYGGGLPLVSTMYASSECYFGINLRPLDRPEDVAYTLLPNMCYYEFIKVEKDG…	Group3
	Zmay	Zm00001d008957	MPWRRASLGVVTSSLLVRLPVALSRLAGRRRQTRSSSSTRRPGPGHAMPEKEAQAAAFCGEAVIAEFESLTRDAAAVQRDTLRRILADNACAEYLRCRGLAGRTDAASFRACVPLATHADIEPYIARIADGDTSPVLTAKPITSISLSSGTTQGKRKYLPFNQELVKSTMQIYRTSYAFRNRAFPVEDGKALQFIYGSRQFTTKGGLTATTATTNVYRSEEFMPTMRAIQSQVCSPEAVIFGADFAQSLYCHLLCGLLYADEVRIVSATFAHSIVLAFQTFERVWEELCADIRAGALSPARVAAPAVRGAVEALLAGPDPARADEVARRCAGLSNWYGVIPALFPNARYVHGIMTGTMEHYVKKLRHYAGGLPLVAAEYGASEGWVGANVEPETPPESA…	Group1
	Zmay	Zm00001d009714	MPICSCEETIHEFEMLTRDAGRVQKDTLKKILELNADAEYLNKFGLNGRTDVESYKSCIPLCVHSDLEPYIHKIADGDSSPLLTGKPVTSLSLSSGTTQGRPKFLPFTDELLETTLQIFQTSYAFRNREYPIGRGKALQFIYGSKQVVTKGGILATTATTNLYRRARYKEGMKDIQSQCCSPDEVVFGSDFHQSLYCHLLCGLIYSDEVHQVFSTFAHSLVHAFQTFEEVWEDLCADIRDGVLSEKVTVPSVREAVTKILKPNPELADSIYKKCTGLSNWYGVIPALWPNAKYVYGIMTGSMEPYLKKLRHYAGHLPLISADYGASEGWVGANINPTLPPEQVTYAVLPQTGYFEFIPLEVENSASSIHYLESEPVGLTEVEVGKTYEVVITTFGGLYR…	Group1
	Zmay	Zm00001d010697	MPEAPVVTMRDTAAAAPPATHRDLLEYIERVTAGAAQVQRRVLSEILAQNAPAEYLRRLGVSGAAPGAVEAFRRAAPLVTYEDILPDVLRIANGDTSPILSGKPIREFLTSSGTSGGERKLMPAIADEMDRRSLLYSLLMPVMSQAVPGLDRGRCMYLYFVKAESRTPGGHPARPVLTSFYRSRHFLERPHDPYTVHTSPDEAVLCVDAYQSMYAQLLCGLVHRADVLRVGAVFASGFLRAIRFLEKHWQRLCRDLRRGALGAEVTDRSVRAAVARVLRADPALADAVEAECARPSWQGIIRRVWPGTKYIDVIVTGAMAQYIPTLEFYGGGLPLTCTMYASSESYFGINLNPMCKPSEVAYTLIPTMCYFEFLPLPQPGPGGTDDADPDHRDLVDLVD…	Group2
	Zmay	Zm00001d011377	MPMYSMLDERVGSELPIPQHKQLQGSDLQVPMTICSSEEIIDEFELLTRDARRVQQDTLRKILELNGDAEYLNRFNLGRRTDSKSFKSCIPLCVHSDIESYIQRIADGDDSPVLTGKPITSLSLSSGTTQGKPKFLPFNDELLESTFQIFRTSYAFRNREYPIVNGKALQFVYGSKQVFTQGGILAATATTNLYRSQRFKEAMKDVMTQCCSPDEVIFGPDFHQSLYCHLLCGLINSDEVQFVFSPFAHSLVHAFHSLEEVWEDLCADIRDGVLSKRVTAPSIRQAVSKILRPNPELASSIYIKCQSLSNWYGVIPTLWPNVKYIYGIMTGSMEPYLKKLRHYAGHLPLLSADYGASEGWVGSNINPTLPPEEVTYAVLPNIAYFEFIPLEKPKWEETE…	Group1
	Zmay	Zm00001d022017	MAVMAEVVSTTGAALRSPASQPLPAAVKNADAEKLQFIEEMTSNVDAVQERVLGEILARNAGTEYLAKYGLAAATTDRATFRAKVPMATYEDLQPYIRRIADGDRSPILSGHPVSEFLTSSGTSAGERKLMPTIEDELNRRQLLYSLQMPVMNLYVPGMDKGKALHFLFVKSETKTPGGLAARPVLTSYYKSNHFKNRPFDAYNNYTSPTAAILCADAFQSMYAQMLCGLCQRQDVLRVGAVFASGLLRAIRFLQLNWEQLAEDIEAGSLTPRVTDPSVREAVAGILRADPELAALVRSECSKGDWAGIITRIWPSTKYLDVIVTGAMAQYIPTLKYYSGGLPMACTMYASSECYFGLNLRPMCDPSEVSYTLMPNMCYFEFLPMDSAAASGGDASQLV…	Group2
	Zmay	Zm00001d022473	MNGSVDISAFKSQVPVVTYDVVQPYIARIAAGERSSILCGEQIVELLRSSGTSQGEPRLMPSISEDIYRRMYLYSLIMPIMSKYIRGLGEGKAMYLLFVKAETLTNAGIPVRSVLTSYYKSPQFLQRKHDLYNSYTSPDEVILCPDSQQSMYCQLLCGLVERQNVVRLGAVFASAFLRSISFLEKHWHDLVTDIRTGRINPSITNAACRVATESFLAQPNPELADEVEAICSSESWKGVLGRLWPNVKYIEAVLTGTMAQYVPMLEFYSDGRIPLVCTMYASSESYFGVNLRPLCSPKDVSYTILPNMAYFEFVPLDDGLRLAEDGEAVEKEKLVGLVDVKVGCYYELVVTTFAGLYRYRVGDVLQVTGFYNRAPQFKFICRRNVILSVDADKTNEEDL…	Group3
	Zmay	Zm00001d029577	MAVMTDMPAATALRAPAPAPAGCDGQKDAEKLRFIEEMTSDVDAVQERVLAEILARNAGTEYLARCGLAGATDRAAFRAKVPVVTYEDLQPDIQRIANGDRSPILSAHPISEFLTSSGTSAGERKLMPTIKEELDRRQLLYSLLMPVMNLYLPGLDKGKALYFLFVKSETTTPGGLTARPVLTSYYKSEHFKNRPFDPYHDYTSPTAAILCADAFQSMYAQMVCGLCQRHDVLRVGAVFASGLLRAIRFLQLHWEQLADDIESGSLTPRVADPSVRDAVARVLRGDPELARFVRAECSRGDWAGIVTRVWPNTRYLDVIVTGAMQQYIPTLEYYSGGLPMACTMYASSECYFGLNLRPMCRPSEVCYTIMPNMGYFEFLPVDEASGVAPGDAAQLVDLA…	Group2
	Zmay	Zm00001d039345	MSGKKASEFSGEEQQQVIAEFERLTRDAAAVQPETLRRILDENAGVEYLQGLGLDGRTDPDTFRACVPLATHDDLEPYIARLADGDTSPVLTAKPITSISLSSGTTQGRRKYLPFNDELFKLTMHVYRTSFAFRNRAFPVEGGGKALQFVYGSRQLTTKGGLTVASATTHLYRNEGYKAAVRGIQLPCCSPDEVVFAADFAQSLYCHLLCGLLYADEVRTVFAVFGHNLVLALQTLERAWEELCHDIRRGALSPARVTEPELRQAVSALLAKPNPALADEVARRCAEARLGGWRGLVHALWPNARYVHTIVTGSMEHYVRKLRHYAGGLPLVAMDYGASEGMVGANVEPEVPPDSATFAVLPNIAYFEFIPLKTTTNGGGGSRADCTDTGGTSYSSGAD…	Group1
	Zmay	Zm00001d039346	MAEKQGDECGSFSAEEVIAKFERLTRDAAAVQRETLRRILADNAGAEYLRGLGLGGRTDPDSFRACVPLATHADMEPYIARIADEGDTSHVLTATPVTSISLSSGTTQGKRKYLLFNDDLFKCAMQTGQTSFAFRNRAFPVEDGKSLQFIYASRQFKTKGGLTATTATTNVYRHRDFKAHMRHTQSECCSPSEVLFCPDFAESLYCHLLCGLVLADDVRTVSATFAHSLVLAFRTFERVWEELCADIRHGVPSPTRVTSPAVRRAVSALLVAPNPALADEVARRCRGLVNWRGVIPALWPRARYVSSIVTGSMEHYVKKLRHYAGALPLVALDYGATEGMIAANVEPREPPESATFAVLPNIAYFEFIPLSLRGCDVAGAADARYTEADPVGLTDVAVG…	Group1
	Zmay	Zm00001d043244	MPEAPTTKINPPAGGFAPGAHREALEFIEHVTANAGKVQRRVLAEILSQNAPAEYLRRYGVPGGSADAVEAFRRVVPLVTYEGLQPDILRIANGDASPILSGKPISEFLTSSGTSGGERKLMPTIADELDRRSLLYSLQMPVMSQSVPGLDKGKAMYLLFVKAESRTPGGLVARPVLTSYYRSRQFLERPHDPYTEYTSPNEAILCVDSYQSMYAQLLCGLVHRADVLRVGAVFASGFLRAIRFLEKHWPRLCRDIRTGTLDPEITDRAVRDAVARVLRGADPALADEIEAVCGGSSWESIIRRLWPRTRYVDVIVTGAMSQYIPTLEFYGGGLPLACTMYASSECYFGLNLNPMCKPGDVAYTLIPTMCYFEFLPLQCSNGKAEPSHRDLVGLVDVKL…	Group2
	Zmay	Zm00001d043350	MAPTTATAAAVGTKATALGVAACERDVEKLEFIEDKTRNFDAEQVRVLAEILARNNGAEYLRRHGMEGRTDRLAFKACVPVVTYEDLRPEIERIANGDRSNIISSHPITEFLTSSGTSAGERKLMPTIEDELNRRQMLYSLLMPVMNLYVPGLDKGKGLYFLFIKSETKTPGGLPARPVLTSYYKSDHFKHRPYDPYNVYTSPTAAILCTDSFQSMYSQMLCGLVARAEVLRVGAVFASGLLRAIRFLQLHWQELAHDLRTGTLSAKVTEPSIREAVAEVLRPDAGLADLVEAECGKESWEGIITRVWPNTKYLDVIVTGAMAQYIPTLKYYSGGLPMACTMYASSECYFGLNLRPMCDPSEVSYTIMPNMGYFELLPHDPDAVPPSRDDPPPRLLDLA…	Group2
Aquilegia coerulea	Ac	Aqcoe1G322900	MEQVMKNNICDEDSEIIKWFEKISENAGFVQTETLQRIIELNIGCEYLKKWFGGINVQDMDASSLESLYTSLVPLVSHADLEPYIKRIADGDSSPVLTQEAITTLSLSSGTTDGRQKYVPFTRHSSQTTLQIFRVAAAYRSRIYPIRPGGRILEFIYSSKQFQTKGGLTAGTATSHYFSSEEFNIKQKKTKSYTCSPQEVISGGDYKQTTYCHLLLGLHYSDQVEFITSTFAYSAVQAFTTFEDVWKDICEDIRDGTLNSTRVTIPKMRKAVLDILSPNPSLASRIEDICKGLEELNWFSLVPKLWSNAKYIYSISTGSMQPYLKKLRHYAGYLPIVSADYGSTESWIGVNVDPSSPPEEVTFTVVPTISYFEFIPLYRQKQGCSVVDNFIEDDPVPLS…	Group1
	Ac	Aqcoe2G298100	MDGKKLEYKGEEALKEVEYLTSNAPQCQENILKEILKRNGSTEYLKKYLEGSSYDILAFKNHVPVITYADIRPYIQRIANGEDSSLLSGHTITEMLCSSGTSAGEPKLMPSIAEDLDRRTFLYNLIIPIINQYVPGLDEGKAMYLYFAKAEMSTPSGLPARPVLTSYYKSKHFKCRSRDPFNDFTSPDQAILCTNSDQSMYCQLLSGLVHRHKVLRLGAVFASAFLRAISFLERNWINLCDDIRTGQLSSSITDSGCRSAMSDILKSPDPQLADEIKMICSKKLWKGILCQLWPKAKYIEAVVTGSMAQYIPALELYSAGKLPLVCTMYASSESYFGVNLKPLSDPAEVTYTLLPNMAYFEFIPLGDNGLMSMDEEEEVPKDKPVDLAHVRVGCYYELV…	Group3
	Ac	Aqcoe4G269800	MPEAPKKTSVVVPMDYVEDHGLADKNKKVLQFIEDVTSNADEVQKRVLAEIITRNAHVEYLARYGLNGRTDRETFKKIMPVITYEDLQPDITRIANGDMSPIISGQPISEFLTSSGTSAGERKLMPTIEEELERRSLLYSLLMPVMSQYVSDLEKGKGMYFLFIKSEAKTPGGLVARPVLTSYYKSSHFKNRPYDPYTNYTSPNETILCPDSYQSMYSQMLCGLFQNKEVLRVGAVFASGFIRAIRFLEKHWQLLCNDIRNGTIDPQITDPSVRDAVLKIIKPNPKLADFIEVECSRNSWKGIITRLWPNTKYIDVIVTGTMSQYIPTLDYYSNGLPLVCTMYASSECYFGVNLKPLCKPSEVSYTLIPTMAYFEFLPIHKTNGSTNSISVPKSLNEKE…	Group2
	Ac	Aqcoe5G214900	MDVDSLDPSLAVCEKDAKALEFIQEMTRNCDSVQEKVLEEILIQNAKTEYFGRYGLDGATDRDTFKSKIPVVTYEDLEHDIKRIANGDKSPIFSTKPISEFLTSSGTSAGERKLMPTIHDELDRRTKLYSLLMPVMNLYVPGLDKGKALHFLFVKKSAKTPGGLLARPVLTSYYNSEHFKNRPLDPYMVYTSPTEAILLTDSYQSMYTQMLCGLYQQKEVLRLGAIFASGLLRAIRFLQLNWEDLVHDLATGTLNPKITDPSVRKCILNKLPYVKPNPTLAEFITTECSKGSWEGIITRIWPNTKYLDVIITGAMAQYIPTLNYYSGGLPLPSTMYASSECYFGLNLKPMSKPDDVSYTIMPNMAYFEFLPHDPSGASEACPPTQLVDLANVEVGKMYE…	Group2
	Ac	Aqcoe5G331900	MLLTCDPHDKEGGMKLIEDLTTNADQFQQQILNEIVTQNADTEYLAGFLDGHSDKEMFKKKVPIVNYDDIKPYIERIANGDPSSIISNQPISELLTSSGTSGGQPKMMPTTAEDLDRKTFLYNLLVPVMNKYVDGLDQGKGMYLLFIKPEINTPSGLTARPVLTSYYKSSNFRKRPFNKFNIYTSPDDTILCSDGKQSMYCQLLCGLIQRDEVLRVGAVFASAFLRAIKFLEDHWKELCSNIRLGIVSDWITDSNCRRAVMDILRHPNSQLANLIESECIENSWEGIIKRLWPRTKYVEVIVTGSMAQYIPMLEFYSGGLPLVSTMYASSECYFGINLKPLSKPSDVSYTLLPNMAYFEFLPVEKNHGEVNQSVQCNGNSDNFSKDEEEPVDLANVKVG…	Group3
	Ac	Aqcoe7G015900	MLDKMENRDPVIEEFEALTKDAGRIQRETLKKILEENGDAEYLRKCGLNGRTDPESFKACVPLVTHTDLEPYIQRIAEGDASPILTGKPISAISLSSGTTQGKPKFVPFNDELVKSTMQIYRTSYAFRNREFPIGNGKALQFIYSSKQFKTNGGLAAGTATTNVYRSSQFKNTMKEIQSQVCSPDEVIFGPDFYQSLYCHLLCGLIFRDEVQFVFSTFAHSIVHAFRTLENDWEELCRDIRDGVLSDRISVPSIRAAMSTLLKPNPELADLISEKCMGLTNWYGMIPTLFPNAKYVYGIMTGSMEPYLKKLRHYAGTLPLMCADYGSSEGWIAANVNPRLPPELATFAVLPDIGYFEFIPLGGNTEDQELDKNASTLSYAESEPVGLTEVKLGEEYEII…	Group1
Solanum lycopersicum	Sl	Solyc00g254910	MKDWSTPVCSPGEVIFAPDFKQSLYCHLLSGLIFRDEVQVVSSTFAHSIVHAFRTFEQVWEELVVDIREGVLSSRVTVPSIRLVMSKLLKPDPELAETIYSKCSSLSNWRNLLLSINIDKNTEKYLQLAVEAASKHLVDKKLEVMDFTSHVNVSADPGHYVISWELSGEATDEILQECCDCLDKTFLDAGYVSSRKVNAIGALELRIVKRGTFHKILDHFVGLGGTVSQFKTPRCVGPTNSSLIQILSSNVVKSYSSTAFF	Group1
	Sl	Solyc00g500214	MKSTMQTFKTSFAFRNREFPIGNGKVLHIIYSSKQFKTKGGLATGTATTFVYRNAQYKKTMKAMSTPICSPDEVIFGPDFRQSLYCHLLSGLIFRNEVQVVSSAFAHSIVQAFRTFEQVWEELVVDIREGVLSSRVTVPSIRLAMSKLLKPDPELADTIYSKCSSLSNWYGLIPKLFPNTKYIYGIMTGSMEPYLKKLRHYAGELPLVSADYGSSEGWVGVNMVTYAVLPNTGYFEFLPLEENLIGMEQANSPVCLTEVKLGEEYEIVFTNFAGLYRYRLGDVVKIKRFHNSTPELQFVCRRNLVLSINIDKNTEKDLQLAVEAAGKHLVDEKLEVVDFTSHANISSDPGHYVIFWELSGEATDEILQECCNCLDKSFLDSSYVNNRRMNTIGALELRI…	Group1
	Sl	Solyc00g500216	IEDFEVMTKDAGRIQQETLEKILKENGGTEYLKQWGLNDRTDVETFKACVPIVSHSDLDPYIQRIADGDLSPILTGKPIQAISLSSGTTQGKPKFVPFNDELMNSTMQTFKTSFAFRNREFPIGNGKALQFIYSSKQFKTKGGLAAGTATTNVYRNAQFKKTMKAMSTPVCSPDEVIFGPDFQQSLYCHLLSGLIFRDEVQVVSSTFAHSIVHAFRTFEQVWEELVVDIREGVLSSRVTVPSIRLAMSKLLKPDPELAETIYSKCSSLSNWYGLIPELFPNTKYIYGIMTGSMEPYLKKLRHYAGELPLLSADYGSSEGWVGVNVNPKCPPEMVTYAVLPNIGYFEFLPLEENLIGVEQANSLVGLTEVKLGEEYEIVFTNFAGLYRYRLGDVVKIKGF…	Group1
	Sl	Solyc00g500218	MMENIEKIFDAEEVIENFEVMTKDAGTIQEETLEKILKENGGTEYLKKWGLNGRTDVETFKACVPIVSHSDLNPYIQRIANGDLSPILTGKPIQAISLSSGTTQGKPKFVPFNDELMKSTMQTFKTSFAFRNREFPIGNGKVLHIIYSSKQFKTKGGLATGTATTHVYRNAQYKKTMKAMSTPICSPDEVIFGPDFRQSLYCHLLSGLIFCNEVQVVSSAFAHSIVQAFRTFEQVWEELVVDIREGVLSSRVTVPSIRLAMSKLLKPDPELADTIYSKCSSLSNWYGLIPKLFPNTKYIYGIMTGSMEPYLKKLRHYAGELPLVSADYGSSEGWVGVNVNPKSPPEMVTYAVLPNTGYFEFLPLEENLIGMEQANSPVCLTEVKLGEEYEIVFTNFAGL…	Group1
	Sl	Solyc00g500284	MQGNYLVSADYGSSEGWVGVNVNPKSPLRWLLMQCYQILAILNYSHSRKSHWHGASNSPVCLTEVKLGEEYEIVFTNFAGLYRYRLGDVVKIKGFHNSTPELQFVCKHLVDEKLEVVDFTSHANISSDPGHYVIFWELSGEATDEILQECCNCLDKSFLDSSYVNNRRMNTIGALELRIVKRGTFNKILDHFVGLGGAVSQFKTPRCVGPKNSSLIQILSTNVVKSYSSTAIF	Group1
	Sl	Solyc00g500285	MTIILTAIAYLEVLIVKMMENIEKIFDAEEVIENFEVMTKDAGTIQEETLEKILKENGGTEYLKKWGLNGRTDVETFKACVPINADGDLSPILTGKPIQAISLSSGTTQGKPKFVPFNDELMKSTMQTFKTSFAFRNREFPIGNGKVLHIIYSSKQFKTKGGLATGTATTHCV	Group1
	Sl	Solyc00g500286	MKDWSTPVCSPGEVIFAPDFKQSLYCHLLSGLIFRDEVQVVSSTFAHSIVHAFRTFEQVWEELVVDIREGVLSSRVTVPSIRLVMSKLLKPDPELAETIYSKCSSLSNWRNLLLSINIDKNTEKYLQLAVEAASKHLVDKKLEVMDFTSHVNVSADPGHYVISWELSGEATDEILQECCDCLDKTFLDAGYVSSRKVNAIGALELRIVKRGTFHKILDHFVGLGGTVSQFKTPRCVGPTNSSLIQILSSNVVKSYSSTAFF	Group1
	Sl	Solyc00g500287	MMENIEKKFDAEQVIEDFEVITKNVGRIQEETLGKILQQNGGTEYLKQWGMNGRTDVETFKACVPIVCHSDLDPYIQRIVDGDISPILTGKPVQAISLSSGTTQGKPKFVPFNDELMNSAMQTFKTSFAFRNREFPIEKGKAMHFFYSSKQFKTKGGFGSFNRHY	Group1
	Sl	Solyc01g095580	MLEKIEMKFDPEEVIEEFEALTKEAGKVQEETLKKILEENGSTVYLQQWGLNGRTDPEIFKSCVPLVTHKDLEPYIQRIADGDLSPVLTGKPITTISLSSGTTQGRPKFVPFNDELMESTMQIYKTSFAFRNREFPIENGKALQFIYSSKQFKTKGGLAAGTATTNVYRNAHFKKTMRAMQTPCCSPDEVIFGPDFHQSLYCHLLCGLIFRDEVQVVSSTFAHSIVHAFRTFEQVWEELVADIREGVISSRVTVPSMRSAIMKLLKPDPEQADSIYNKCSGLSNWYGLIPVLFPSARYIYGIMTGSMEPYLKKLRHYAGELPLLSADYGSSEGWIGANVNPKLPPELVTYAVLPNIGYFEFIPLRVNLDGLEPTPVGLAEVKLGEEYEIVVTNFAGLYR…	Group1
	Sl	Solyc01g107390	MAVDSVLSSPLGPPACEKDAKALQFIEEMTRNADAVQQRVLDEILTRNSQTEYLKRFKLDGVTDRETFKSIIPVVTYEDLQPEIQRIANGDRSPILSAHPISEFLTSSGTSAGERKLMPTIKEELDRRQLLYSLLMPVMNLYVPGLDKGKGLYFLFIKSETKTPGGLLARPVLTSYYKSEHFKSRPHDPYNVYTSPNETILCSDSFQSMYTQMLCGLYEREQVLRLGAVFASGLVRAIRFLQLHWEELAHDIRTGTLNPQITNPSVCERMGKIIKPNPELADFVANECCKENWEGIITRIWPKTKYLDVIVTGAMAQYIPTLDYYSGGLPKACTMYAASECYFGLNLNPMCKPSEVSYTIMPNMGYFEFLPHDPTSTTTTSSPTNLVDLVDVEVGKEYE…	Group2
	Sl	Solyc02g064830	MTMHTSLSSCRLGPPACEKDAKALQFIEEMTRNVDSVQEKVLAEILSQNANTEYLQRFKLGGATDRDTFKSKMPIITYEEIQPDIQRIANGDRSPIFSSHPVSEFLTSSGTSAGERKLMPTTQDELDRKQLLYSLLMPVMNLCVPDLDKGKGLYFLFIKAETKTPSGLLARPVLTSYYKSDHFKTRPYDPYNVYTSPNEAVLCVDSFQSMYSQMLCGLLMREQVLRLGAVFASGLLRAIHFLQLNWQQLADDIASGILNPRVSDPSIRECISKILKPNHELAEFIIKECEKQNWEGIITRIWTNTKYLDVIVTGAMAQYIPTLDYYSGGLPKACTMYASSECYFGLNLNPICKPSEVSYTIMPNMCYYEFIPHDSANPSDSPRRLVDLANVEVGKEYEL…	Group2
	Sl	Solyc02g092820	MAIVSGLSSPLGPPACEKDAKVLQFIDDMTKNIDPEQVKVLAEILTRNANTEYLRRFNINGAIDRETFKSKVPVVTYEDLKPDIDRIANGDRSPIFSSHPISEFLTSSGTSAGERKLMPTIADELERRQKLYNLLQPVMNLYVPGLDKGKGLYFLFIKAETKTPSGLVARPVLTSYYKSEQFKTRPYDPYNVYTSPNETILCVDSFQSMYSQMLCGLLMREEVLRVGAVFASGLLRAIRFLQLNWKQLSQDIASGTLNPRVSDPSIRNCISQILKPNPQLAEFVAKECEGENWEGIITRIWPNTKHLDVIVTGAMAQYIPTLDYYSGGLPKVCTMYASSECYFGLNLNPLCKPCEVCYTIMPNMGYFEFIPHDPVNPVQISRDSPPHLVDLADVEIGKE…	Group2
	Sl	Solyc05g050280	MKMVEERENKLDPQQVIDEFELLSKDAGKIQEKTLQKILEENGRTEYLQQWGLNGKTDQVSFKNCVPLVTHKDLEPYICRIVDGDLTPILTRKPITTISLSSGTTQGKPKFVPFNEELMESTMQIFKTSFAFRNREFPVVNGKALQFIYGSKQFKTKGGLAAGTATTNVYRNSQFKKTMKAMQTPCCSPDEVIFGPDFHQSLYCHLLCGLILRNEVQVVSSTFAHSIVHAFRQFEQVWQELVANIRDGVLSSRVNVPSIRSAMSKLLKPDPELADTIYNKCIRLSNWYGLIPELFPNTRYIYGIMTGSMEPYLTKLRHYAGDLPLLSADYGSSEGWIGANVNPELPPELVTYAVLPNIGYFEFIPLVENVDGVEATPVGLTEVKLDEEYEIVVTNFAGL…	Group1
	Sl	Solyc06g048710	MMEYIEKKFDAEQVIGDFELMTKDAGRIQEEILRKILKENEGTEYLKQWGLNGRTDVETFKACVPIVSHNDLDPYIQRIVDGDLSPILTGKPIQVISLSSGTTQGKPKFVPFNDVLVNSAMQIFKLSFAFRNSSKQFKTKGGLAAGTASTNVFRNAQFQKTVKTMAIPVCSPDEVTVGPDFQQSLYCHLMCGLIFRDEVLVVSSMFAHSIVHAFQSFEQIWEALVVDIREGDLSSRVTVPSIRLAMSKLLKPDPELAETIYIKCSSLSNWYGLIPELFPNTKYIHGVMTGSMEPYLKKLRHYAGELPLLSADYCSSEGCIGVNVNPKLPPEMVTYAVLPNIAYFEFLPLKENLIGMEQANSTVGLTEVKLGEEYEIVFTNFAGLYRFRLGDVVKIKGFH…	Group1
	Sl	Solyc07g053030	MPEAPLIVDGNFDENNKKLLQFFEDITSNPNDVQKTVLHEILSRNSGVEYFQRHGLIINGNNDDYENFKKIMPIVTYEDLKPDINRIANGDRSSILCSLPISEFLTSSGTSGGERKLMPTIEEELGRRSLLYSLLMPVMNKFVPDLQKGKGMYFLFIKSEAKTPGGLLARPVLTSYYKSSYFKKRPYDPYTNYTSPNETILCLDSYQSMYSQIKESWKGIIPRLWPNTKYVDVIVTGTIEVAYTLIPTMGFFEFLPVARDDQGPENSNKYDRDDLVDLVDVKLGHEYELVVTTYAGLYRYRVGDILKVAGFKNKAPQFHFVCRKNVALSIDSDKTYEVELHDAVLKASTHLVPYGTSLTEYTSYADTSTNPGHYVLYWEINNDESDETLIPTSVFEDCC…	Group2
	Sl	Solyc07g054580	MTNINCKDKIETDIIGWFDEVADDSAVVQRRTLRRILEMNHGVEYLKKWIGDIKIEEIDENLLESTYASLVPLASHADIEPFTKRIADGDTTPLLTQQPITNLSLSSGTTDGRQKFVPFTHHSSQTTLQIFKLAAAYRSRIYPIRRGGRILEFIYSSKQCKTKGGIIVGTATTHYYASDEFKIKQQQTKSFTCSPQEVISCGDYKQSTYCHLLLGLYFSHEVEFVTSAFAYSIVEAFRSFEEMWKELCHDIREGSLSSIINIDKVRKSVSGITQPNPELASRIESICVELERADWFSIIPKLWPNAKYVYSIMTGSMMPYLTKLRHYAGELPLVSADYGSTESWIGVNLDPSNPPEKVTFAVVPTFSYFEFIPLYKHKSNYNYQNVNLNSTNDDYIEGN…	Group1
	Sl	Solyc07g063850	MPEAPKSDVVTEKNKQILDFIEEATTNVDEIQKQVLAEILRENAHVEYLQRHGLNGHVDRENFKKIMPVITYEDIQSDITRIANGDKSQILCSQPISEFLTSSGTSGGERKLMPTIEEELARRSQLYSLLMPVMSQFVPDLEKGKGMYFLFIKSEAKTPGGLPARPVLTSYYKSPHFKNRQPDPYTNYTSPNETILCSDSYQSMYSQMLCGLCQNKQVLRVGAVFASGFIRAIRFLEKHWPLLCHDIRVGTINSQITDLSIREAVMNILKPDTNLADFVEAECSKNSWQGIITRLWPNTKYIDVIVTGTMSQYIPTLDYYSNGLPLVCTMYASSECYFGVNLNPLCKPSEVAYTLIPTMGYFEFLPVHRNNGVSNSIAMPKSLNEKEQQELVDLVDVKI…	Group2
	Sl	Solyc08g068490	QQQQHYIIYIVLLFFLTTLHYIYTISSCWLHATLGLTNMTNNNCKDKIETDIIGWFDEVAEDSAVIQRQTLRRILEMNHGVEYLKNLIGDIKIEEIDENLLESIYASLVPLASHADIEPFTKRTADGDTTPLLTQQPITNLSLSSGTTEGRQKFVPFTHHSSQTTLQIFKLAAAYRSRIYPIRRGGRILEFIYSSKQCKTKGGIIVGTATTHYYASDEFKIKQQQTKSFTCSPQEVISCGDYKQSTYCHLLLDLYFSREVEFVTSAFAYSIVEAFRSFEEMWKELCHDIREGSLSSRINIDNVQKSVSGITQPNPELASRIESICVEQERADWFNIIPKLWPNAKYVYSIMTGSMMPYLTKLRHYAGELPLVSADYGSTES	Group1
	Sl	Solyc10g006610	MLYGFSLLVRAAIPEASKSPMKATEGSIVEENKKALHFIEEVTTNVDEVQKRVLAEILSQNANVEYLQRHDLNGHTDRETFKKVMPVITYEDIQPDINRIANGDKSPIFCFQSTSEFLTSSGTSGGERKLMPTIQEEIGKRFHLRGLGMSVISQFVPDLEKGKGMYFWSIKSEAKTPGGLPARPVLTSMFKSPYFNNNRFSPYANYTSPTETILCQDSYQNMYSQMLCGLYQRKEVLRVGSPFASGFIRAIRFLEKHWSLLCNDIRTGTVNAQITNLSVRESVMKILKPDPELADFIEAECSKDSWQGIIARLWPNTKYVDVIVTGSMSQYIPTLDYYSNGLPLVSSIYASSECHFGVNLNPFCKPSEVCYTLIPTMCYFEFAPIHRDNGLINSISKSK…	Group2
	Sl	Solyc10g006630	MNSSILSPFPTLLNVKDEQQLVDLIDVKTGQEYELVVTTYSGLYRYRVGYVLRVAGYKNNAPQFNFIRRENVILTIDFDKTNEFDLQNAVDNAEINLMPFDARVVDYTSYADTATIPGHSVLFLELNVNVSAPIPPSVIEDCCLTIEESLDKSIGPLEIRIVETGTFDKLMDYCCTSLLGASINQYKTPRCVAPFVELLNSRVVSSYFSPVCPKWVPGSKQWNDTN	Group2
	Sl	Solyc10g008520	MEPSLDKSNYYTDTDEMINWFEKSAENAAAVQRQTLRRILELNHGVEYLKKWLGDIRLQDENAMESLYATMVPLASHADFEPYIHRIADGEKAPLLTQDPMRTLSLSSGTTEGRQKFVPFTHHSSQTTLQIFKLAAAYRSRIYSIREGGKVLEFIYSSKQTKTKGGLIAGTATTHYYASEEFKIKQQHTKSFTCSPEEVISSGDYKQSTYCHLLLGLYYCDEIEFVTSTFAYSIVQAFRSFEELWKELCHDIREGTLTSRINITKVRKVLLGMIVPNPELASRIESICEEVEKENWVSIIPKLWPNVKYVYTIMTGSMQPYLNKLRHYCGDLPLVSADYGSTESWIGVNVEPSSPPEKVTFAIIPTFSYFEFIPLHRSKSQSYNNSHKDANLLANDDFI…	Group1
	Sl	Solyc10g009600	MVELMLRLSKLVSPLSVIVIWNLTFKELLMVIFPPILTGKPIQAISLSSGTTQGKPKFVPFNDELMDSTMQIFKTSFAFRNREFPIGNGKALQIKTKGGLAVGTATTNVYKNAQFKKTMKAMSTPVCSPDEVIFGPDFQQSLYCHLLSGLIFRDEVQVVWSAFAHSIVQAFRTFEQVWEELVIDIRDGVLSSRVTVPSIRLAMSKLLKPDPELADTIYSKCSSLNNWFGLIPELFPNTKYIYGIMTGSMEPYLKKLRHYAGELPLVSADYGSSEGWIGVNVNPIFPPEMENLIGMEQANSPVGLTEAKLGEEYEIILTNFAGLYRYKLGDVVKIKGFHNVTPEIQFVCRRNLVLSINIDKNTEKDLQLAVKAAGKHLVDEKLEVVDFTSHANISSDPGH…	Group1
	Sl	Solyc10g009610	MMENIEKKFDAEQVIEDFEVMTKDAGRIQEETLGKILQQNGGTEYLKQWGMNGRTDVETFKACVPIVSHSDLDPYIQRIVDGDLSPILTGKPIQAISLSSGTTQGKPKFVPFNDELMNSAMQTFKTSFAFRNREFPIGKGKAMHFFYSSKQFKTKGGLAAATGTTNVFTSPQYKKIMKDWSTPVCSPGEVIFAPDFQQSLYCHLLCGLIFRDEVQVVSSTFAHSIVQAFRTFEQVWEALVVDIREGVLSSRVTVPSIRLAMSKLLKPDPELADTIYSKCSSLSNWYSLIPELFPNTKYIYGVMTGSMEPYLKKLRYYAGELPLVSADYCSSEGCLGVNVNPKFPPEMVTYAMLPNIAYFEFLPLEENLIGMEQANSPIGLTEVELGEEYEIVITSFAGL…	Group1
	Sl	Solyc10g009620	MMENIEKIFDAEEVIENFEVMTKDAGTIQEETLEKILKENGGTEYLKKWGLNGRTDVETFKACVPIVSHSDLNPYIQRIADGDLSPILTGKPIQAISLSSGTTQGKPKFVPFNDELMKSTMQTFKTSFAFRNREFPIGNGKVLHIIYSSKQFKTKGGLATGTATTHVYRNAQYKKTMKAMSTPICSPDEVIFGPDFRQSLYCHLLSGLIFRNEVQVVSSAFAHSIVQAFRTFEQVWEELVVDIREGVLSSRVTVPSIRLAMSKLLKPDPELADTIYSKCSSLSNWYGLIPKLFPNTKYIYGIMTGSMEPYLKKLRHYAGELPLVSADYGSSEGWVGVNVNPKSPLRWLLMQCYQILAILNSSHSRKISLAWSKQILLSA	Group1
	Sl	Solyc10g011650	MMKNIEKIFDAEEVIEDFEVMTKDAGRIQEETLEKILKENGGTEYLKQWGLNGRTDVETFKACVPIVCHSDLDPYIQRIADGDLSPILTGKPIQAISLSSGTTQGKPKFVPFNDELMNSTMQTFKTSFAFRNREFPIGNGKALQFIYSSKQFKTKGGLAAGTATTNVYRNAQFKKTMKAMSTPVCSPDQVIFGPDFQQSLYCHLLSGLIFRDEVQVVSSKLLKPDPELAETIYSKCSSLSNWYGLIPELFPNTKYIYGIMTGSMEPYLKKLRHYAGELPLLSADYGSSEGWVGVNVNPKFPPEMVTYAVLPNIGYFEFLPLEENLIGVEQANSSVGLTEVKLGEEYEIVFTNFAGLYRYRLGDVVKIKGFHNGTPELQFVCRRNLLLSINIDKNTEKDL…	Group1
	Sl	Solyc10g011660	MKMMVENIEKKFDAEEVIEDFEVLTKDAGRIQEETLEKILKENGGTEYLKQWGLNGRTDVETFKACVPIVGHNDLEPYIQRIADGDLSPILTGKPIETISLSSGTTQGKPKFVPFNDELMDSTMQIFKTSFAFRNREFPIGNGKALQFIYSSKQFKTKGGLAAGTATTNVYRNAQFKKTMNAMSTPVCSPDEVIFGPDFQQSLYCHLLSGLIFRDEVQVVSSTFAHSIVHAFRTFEQVWEELVVDIREGVLSSRVTVPSIRLAMSKLLKPDPELAETIYSKCSSLSNWYGLIPELFPNTKYIYGIMTGSMEPYLKKLRHYAGELPLLSADYGSSEGWVGVNVNPKFPPEMVTYAVLPNIGYFEFLPLEENLVGVEQANSPVGLTEVKLGEEYEIVFTNF…	Group1
	Sl	Solyc10g050710	MRPYDPYMYTIPTESVLCVWLLPEYVHKCFVYFELFIRNNSIRKFISKILKPNHELSEFIIKEWENQNWDEIITRIWPYTKYLDVVVTGDNECYFGLNLNPICIPSELCYTIIPNMCYFEFLPQDSAPRLVDLANMEVGKNMLDIDPEKTDEAELQNSVDRATANLHLYNISVVEYNSYVDTKTILGPNHANPRSFEPTLFGYGRFF	Group2
	Sl	Solyc12g005310	MPEAPKNSPIVAEENKKTLHFIEDVTTKADEIQKRVLAEILCRNANVEYLKRYADLNGNTDRETFKKVMPVISYEDIQHDINRIASGDTSPILCSQPVSEFLTSSGTSGGERKLMPTTEEELGRRSLLYSLLMPVMSHFVPDLETGKGMYFLFVKSESKTPGGLLARPVLTSYYNSPHFKNRRPDPYTNYTSPNETILCPDSYQSMYSQMLCGLSQNAQVLRVGAVFASGFIRAIRFLEKHWSLLCTDIRSGIMNTELITDSSVREAVMKILKPDPDLADFIEAECSKKSWQGIITRLWPNTKYVDVIVTGTMSQYIPTLDYYSNGLPLVCTMYASSECYFGVNLNPLCKPEDVAYTLIPTMCYFEFLPIHRNNGVMDSIAAPKSLNENEQQTLVDLVD…	Group2
Olea europaea	Oe	Oeu011155	MAVDSILSSPLGPPACEKDAKKLQFIEEMTRYADSVQERVLAEILSTNSHTEYIKNFNFDGAVDRETFKSKIPIVTYEDLQPLIQRIANGDRSPILSAHPVSEFLTSSGTSAGERKLMPTIKEELDRRQLLYSLLMPVMNLYVKGLDKGKGLYFLFVKSETKTPGGLLARPVLTSYYKSDHFKTRPYDPYNVYTSPNEAILCADSFQSMYTQMLCGLYEREQVLRVGAVFASGLLRAIRFLQLNWPQLAQDIQTGSLNPKVTDPAIRECMTEVLRPDPDLAEFIAKECAKENWEGIITRIWPNTKYLDVIVTGAMAQYIPTLDYYSGGLPKACTMYASSECYFGLNLNPMCKPSEVSYTIMPNMAYFEFLPHEPNSVGVARDSPPQLVDLVDVEIGKEY…	Group2
	Oe	Oeu013273	MASDSSLSTPLGQAFCERFAKALRFIEDITTNADEVQGKVLGKILGQNTGTEYLQRFNLNGATDKDSFKYKDPVVTYEDLLPDIQRIANGDLSPILCSHPISEFLTSSGTSAGERKLMPTIPEQMKRRQLLFSLLLPVMHLYVPGLDKGKALYFLFVKAETETPGGLLARPVLTSYYKSEQFKNRPYEPYNVYTSPNEAILCSDSYQSIYTQMLCGLLMKGEVLRIGAIFASALLRAIRFLRVNWKQLSDDILSGSLNPKITDPSLIECMSKILKPNPELAQFIVKECEGESRTMYASSECYFGINLKPMSKPSEVSYTILPNMGYFEFLLLDPINPVQLSRDSLPCLVDLADVEVGKEYELVVTNYAGLCRYRVGDILRVTGFHNSAPQFKFIRRQNV…	Group2
	Oe	Oeu017443	MLEKMGDRLDPDVVIEEFEALSRDAGRVQKETLKKILEENGETEYLMKWGLNGKTDPISFKSCVPLVTHADLEPYIQRIAHGENSSILTGKPITTISLTSGTSQGKPKFVPFNDELLENTMQIYKTSFSFRNREFPIGNGKALQFIYGSRQFKTKGGLAAGTATTNVYSDKKFKTTMRAMQTSCCSPDEVIFSTNCEESLYCHLLCGLIFQDQVQVVSSTFAHGIVHAFRTFEGKWEDLVNDVRRGELCSWIKTPSLRTAMSKLLNPNPGLANIIYNKCMGLSNWYGVIQELFPNTKYIYGIMTGSMEPYLKKLRHYAGDLPLLSADYGASEGWIGANVNPELPPELAKFAVLPNIGYFEFIPLKEDLIVEPQPIELTEVNIGEEYEIIVTNFAGLYRY…	Group1
	Oe	Oeu022211	MPEAPKEQLKATYYSVAESNKKTLEFIEDLTKKADDVQKRVLAEILSRNAHVEYLKRHGLNGNIDRETFKKIIPVITYEDIQPDINRIAIGDKSHIFCSQPISEFLTSSGTSGGERKLMPTIDEELERRSFLYSLLMPVMSQFVPGLDQGKGMYLLFIKSESKTPGGLVARPVLTSYYKSSHFKERPYDPYTNYTSPNETILCSDSYQSMYSQMLCGLCQNNEVLRVGAVFASGFIRAIRFLEKHWSLLCNDIRTGTLNSLITDPSAREAVMKILKPDLELADFIEQECSRQSWQGIINRLWPNTKYVDVIVTGTMSQYIPILDYYSNGLPLVCTMYASSECYFGVNLNPLCKPSEVSYTLIPTMAYFEFLPVHKNNGKTNSVPIPKSLNEKEQKELVD…	Group2
	Oe	Oeu040610	MAVESAVSIPTANPECEKHAKALQFIEEMTKNCDAVQEKVIGEILSRNADTEYLKRFQLNGATNRDTYKAKVPVITYEDLLPEIQRIANGDRSPILSSHPISEFLTSSGTSAGERKLMPTIAEEMDRRQLLYSLLMPVMNLYVPGLDKGKGLYFLFIKAETKTPGGLVARPVLTSFYKSEQFKKRPFDPYLVYTSPNEAILCADSFQSMYTQMLCGLIMREEVLRVGAVFASGLLRAIKFLQLNWKQLADDISSGILNPRIADPSIKECMSKILKPNPELAQFITKECEGENWASIIPRIWPNTKYLDVIVTGAMAQYIPTLDYYSGGLPLPCTMYASSECYFGLNLKPMTKPSETCYTIMPNMGYFEFIPHDPVNPMPLSRDSPPRLVDLADLEVGKE…	Group2
	Oe	Oeu042878	MPEAPTEPQKPTECEYDVAEKNKKTLQFIEDVTANADQVQKRVLAEILSRNAHVEYLKRNGLNGHTDRETFKKIMPVITYEDIQPDITRIANGDKSPILCSQPISEFLTSSGTSGGERKLMPTIEEELGRRSLLYSLLMPVMSQCVPGLDKGKGMYFLFIKSEAKTPGGLVARPVLTSYYKSNHFKNRPYDPYTNYTSPNETILCLDSYQSMYSQMLCGLCQNKEVLRVGAVFASGFIRAIRFLEKHSILLCKDIRTGTLNPQITDPSVREAVMKILKPDPKLADFIETECSRESWQGIITRLWPNTKYVDVIVTGTMSQYIPTLDYYSNGLPLVCTMYASSECYFGVNLNPLCRPSEVSYTLIPNMAYFEFLPIQRNNGGINSISMPKSLNEKEQQEL…	Group2
	Oe	Oeu044269	MAFDSIFSSPLGPPACEKDAKALQFIEEMTQNADAVQQNVLAEILNQNAQTEYLKRFNLDGITDRDTFKSVIPMITYEDLQPLIQRIANGDRSPILSAHPISEFLTSSGTSAGERKLMPTIKEELDRRQLLYSLLMPVMNLYVKGLDKGKGLYFLFVKSETKTPGGLLARPVLTSYYKSEHFKTRPYDPFNVYTSPNEAILCADSFQSMYTQMLCGLYESEQVLRVGAVFASGLLRAIRFLQLNWPQLTHDIRTGSLNTKVTDPAIQECMAQVLRPDPDLADFIAKECAKENWKGIITTIWPNTKYLDVIVTGAMAQYIPTLDYYSGGLPLACTMYASSECYFGLNLTPMSKPSQVSYTIMPNMAYFEFLPHGPNSSKHARKLVDLADVEIGKEYELVI…	Group2
	Oe	Oeu044519	MLLKCDPTDTEAGIRLLEDLTTNANQVQQQVLKEILIQNANTEYLNTFLDGHASEKLFKKNVPVVNYEDIVTYIERIANGDRSDIISAQPIIELITSSGTSGGQPKMMPSTAQELDRKSFFYNILVPVMNTYVEGLDQGKAMFLLFIKPEINTPAGLVARPVLTSYHKSSHFRDRPFNKFNVYTSPDETILCSDSRQSMYCQLLCGLVQRSEVLRVGAIFASAFLRAIKFLEDHWRQLCLNIRTGQLTDWITDPSCKNAVSLILSKPMPDLADLIERECIGISWEGIIRKLWPRTKYVEVIVTGSMAQYISTLEFYSGGLPLVSTMYASSECYFGINLKPLCKPCDVSYTLLPNMAYFEFITVIEDHDEKMQEKVHCNGKSEQKNGINEEEWIKSKIVD…	Group3
	Oe	Oeu046693	MDGKKLEYKGVEALKELEKLTTQAEEVQEDILKKILAQNEETDYLNKYIVGSKNVSQFKRCVPVITYKDIRPYIVRIANGEDSSLITGHPLTEMLCSSGTSAGEPKLMPSIAEDLDRRTFLYNLIMPIINQYVPGLEEGKAMFLYFVKAEMSTPCGLPARTVLTSYYKSPHFKCRAHDPFNDFTSPDQAILCYDSNQSMYCQLLAGLIHRQKVLSLGAVFASALLRAISFLERNWPNLCHDIRTGNLNATINDPGCRSAMSIMLSSPDPNLADEIEEICRCSSWKGIICHLWPNAKYIEAVVTGSMSQYIPSLKYYSDEKLPLVCTMYASSECYFGVNLKPLCDPSEVSYTMLPNMGFFEFIPLGDNRTFVMDLNEDEDEDVPQSQLVDLAHVEVGRYY…	Group3
	Oe	Oeu052327	MPEAPKESQKATEHEYDVAEKNKKTLQFIEDVTTNADQVQKRVLAEILSRNAHVEYLKRNGLNGHTDRETFKKIMPVVTYEDIQPDITRVANGDKSPILCSQPISEFLTSSGTSGGERKLMPTIEEELGRRSLLYSLLMPVINQFVPGLDKGKGMYFLFIKSEAKTPGGLVARPVLTSYYKSSHFKNRPYDPYTNYTSPNETILCLDSYQSMYSQMLCGLCQNKEVLRVGAVFASGFIRAIRFLEKHWTLLCKDIRTGTLNTQITDPSVREAVMKLLQPDPELADFIEAECSRESWQGIITRLWPNTKYVDVIVTGTMSQYIPTLDYYSNGLPLVCTMYASSECYFGVNLNPLCKPSEVSYTLVPTMAYFEFLPVHRNNGGINSISMPKSLNEKEQQEL…	Group2
	Oe	Oeu053394	MPEAPKEQQKATDYSVAENNKKTLEFIEDVTKKPDDVQKTVLAEILSKNAHVEYLKRHGLNGITDREIFKKVIPVITYEDIQPEINLIANGDKSHILCSQPISEFLTSSGTSGGERKLMPTIDEELERRSLLYGLLMPVMSQFVPGLEKGKGMYFLFIKSECKTPGGLVARPVLTSYYKSSHFKERPYDPYTNYTSPNETILCSDSYQGMYSQMLCGLCQNNEVLRVGAVFASGFIRAIRFLEKHWSLLCNDIRTGTLNSQITDPSVREAVMKILKADPELANFIEQECSRQSWQGIITRLWPNTKYVDVIVTGTMSQYIPTLDYYSNGLPLVCTMYASSECYFGVNLNPLCKPSEVSYTLIPTMAYFEFLPVHKNNDTTNSVPLSKSLSEKEQQELVD…	Group2
	Oe	Oeu054172	MAVESDVSTPVAASTPVANLEIEKHAKALQFIEDMTKNCDAVQERVIGEILGRNANTEYLQRFQLNGATDRDAYKAKVPIVTYEDLQPEIQRIANGDRSPILSSHPVSEFLTSSGTSAGERKLMPTIAEEMDRRQLLYSLLMPVMNLYVPGLDKGKGLYFLFIKAETKTPGGLAARPVLTSYYKSEQFKKRPHDPFLVYTSPNEAILCADSFQSMYTQMLCGLIMREEVLRVGAVFASGLLRAIKFLQLNWKQLADDISSGILSPRITDPSIKECMSKILKPNPELSQFITKECEGENWASIIPRIWPNTKYLDVIVTGAMAQYIPTLDHYSGGLPLPCTMYASSECYFGLNLKPMTKPSETCYTIMPNMGYFEFIPHDPVNPTPLSRDSPPRLVDLAD…	Group2
	Oe	Oeu058389	MEDKALESLYTSLVPLASHADFEPYVQRIADGEKAALITQEPITTLSLSSGTTDGRQKYVPFTRHSSKTTLQIFKLAAAYRSRIYSTKEGGRILEFIYSSKQFKTKGGITVGTATTHYYASEEFKIKQRETKSYICSPEEVISSGDYKQSTYCHLLLGLYFNDQVEFIASTFAFSIVQSFRSFEESWKDICNDIRDGTLSSKITIPSVRKAVLDIISVPNPSLAKRVISKCVELEEMDWVGLIPKLWPNAKYVYSIMTGSMQHYLTKLRHYAGDLPLVSGDYGSTESWIGVNVDPCCPPEKVSFAVVPTFSYFEFIPLNRSENEDGKSAIDDFIEDDPVPLSNVKIGKQYEIVLTTFTGLYRYRLGDVVEVVGFHRNTPKLNFICRRKLILTVNIDKNT…	Group1
Vitis vinifera	Vv	VIT 201s0150g00300	MPSRMLLSCDPHDNEAGLMLLEDLTTNANQVQLEVLEEILTQNANTEYLRGYLDGHSDKGLFKKKVPIVNYEDIKPHIERIANGEPSRIISAQPITELLTSSGTSGGQPKLMPSTAEDLDRKTFFYNLLIPVMNKYVDGLDQGKGMYLLFIKPEISTPSGLMARPVLTSYYKSSNFRNRPFNPFNVYTSPDETILCLDSKQSMYCQLLCGLVQRDEVLRVGAVFASAFLRAIKFLEDHWRELCSNIRTGCVSDWITDPSCRNAVSSFLSKPQPDLADFIEFECNGESWEGIIKRLWPRTKYIEVIVTGSMAQYIPTLEFYSGGLPLVSTMYASSECYYGINLKPLSKPSDVSYTLLPNMAYFEFLPVQKNNGEVTQQVQCNGGCIKKEGERVEIEVVGL…	Group3
	Vv	VIT 203s0091g00310	MAVDPILSSPLGPAASEKDAKALQFIEEMTRNADSVQERVLAEILSRNGETEYLKRFKLEGSTVRETFKSKIPVIKYEDLQPEIQRIANGDRSAILSAHPISEFLTSSGTSAGERKLMPTIQEELDRRQMLYSLLMPVMNLYVPGLDKGKGLYFLFVKSETRTPGGLLARPVLTSYYKSEHFKTRPYDPYNVYTSPNEAILCADSFQSMYTQMLCGIYERKQVLRLGAVFASGLLRAIRFLQLNWHQLTHDIRTGTLSPKITDPSVRNCVAGVLKPDPELADLVAGECSKDNWEGIITRIWPNTKYLDVIVTGAMAQYIPTLDYYSGGLPLACTMYASSECYFGLNLNPMSKPSEVSYTIMPNMAYFEFLPHEHSSIPLSRDSPPRLVDLAHVEVGKEY…	Group2
	Vv	VIT 207s0005g00090	MEGKRLEYRGEEALKELEKFTAKADEVQENILKEIIARNCETEYLKKYMGGSKDVLEFKQSVPVITYKDIHPYIQRIANGEDSSLISGHPITEMLCSSGTSGGEPKMMPSIAEDLNRRTFLYNLIMPIMNQYIPGLDEGKAMFLYFVKAEMSTPCGLPARAVLTSYYKSKNFRCRVRDAFNDFTSPDQAILCTDSNQSMYCQLLAGLVHRHQVLRLGAVFASALLRAISFLERHWVHLCNDIRTGHLDSSITDPECRSSMSTILSSPNPHLADEIEEICSHPSWKGMLSQLWPRAKYIEAVITGSMAQYIPSLEYYSGGKLPLVCTMYASSECYFGVNMKPLCDPADVAFTLLPNMCYFEFIPLGENGTLLMDMDEEKGVPKEKLVDLVHVRLGCYYEL…	Group3
	Vv	VIT 207s0104g00800	MADGEILKKLEDSTKDAVAVQLQTLHTILQRNGRSSYLQRYGASLDTGSFREAVPLSCYDDYADYIDRMADGGGGDDDGDRPLLSVDPLVCFFNSSGTSSMKPKLIPYFDSPPSKAASHIAHQGSVAILRRLFPPRQSINKVLWFLYAGNVTYTKGGFKAMAASAFPLQSNNKNPSPFLSTSASPREVILGSNVEQQMYCHILCGLRNLDFLDGIRAPYAVGLIRAFALLEFKWEQICEDLKCGFPSMEITDIAMRDSVTEVLAGPQLDLSKRIRTICEGKNWGGIVGKLWPNVRYIKCVCTGSMEQYYQKLKYYAGEIPVLGGDYFASECCVGINLDILQPPQLTRFVLLPTAAYFEFLPFTLDEEEIGDDAQETVDFSGVEVGKMYEIVVTTYRGFF…	Group1
	Vv	VIT 207s0129g00660	MAVDSGLSSPLGPPACEKDAKALQFIEEMTRNPDQVQEKILAEILSQNGETEYLQRFKLAGATDRDTFKSKVPVVTYEDLQPDIQRIANGDRSPILSSHPISEFLTSSGTSAGERKLMPTIHEEWDRRQKLYSLLMPVMNLYVPGLDKGKGLYFLFVKSETKTPSGLVARPVLTGYYRSEHFKKRPYDPYNVYTSPDEAILCVDSFQSMYAQMLCGLLMHKEVLRVGAVFASGLLRAIRFLQVHWQQLAHDISTGILNPKITDPSVREGLAGILKPSQELADFIIQECSGGNWERIITRIWPNTKYLDVIVTGAMAQYIPTLDYFSGGIPLACTMYASSECYFGLNLKPMSKPSEVSYTIMPNMGYFEFLPHDPSAPPLSRDSPPRLVDLADVEVGKEY…	Group2
	Vv	VIT 212s0059g01870	MESAAGAESNGEHEIIGWFEDVSENTGYVQTQTLCRILELNSGVEYLKKWLGDINVQEMEASALESLYTSLVPLASHADLETYIQRIADGDTSPILTNQPITTLSLSSGTTEGRQKYVPFTRHSSQTTLQIFQLAAAYRSRVYPITPGRRILEFIYSSKQFKTKGGLIAGTATTHYFASEEFKIKQEKTKSFTCSPEEVISSGDYKQSTYCHLLLGLHFHDEVEFITSTFAYSIVQAFRTFEELWRNICSDIREGIVSSRISLPKVRKAVSDIISPNPGLASWIEASCKELEDKDWFGLIPKLWPNAKYVYSIMTGSMQPYLKKLRHYAGDLPLVSADYGSTESWIGANIDPSSPPENVTFAVIPTFSYFEFIPLYRQNQNCSSSIDDFIEDEPVPLSQ…	Group1
	Vv	VIT 212s0134g00230	MCGCSSGTSGGERKLMPTIEEELGRRSLLYSLLMPVMNQSVPGLDEGKGMYFLFVKSEAKTPGGLMARPVLTSYYKSSYFRDRPYDPYTNYTSPNETILCPDSYQSMYSQLLCGLCQNKEVLRVGAVFASGFIRAIRFLEKHWVLLCKDIRAGTLDSQINDPSVREAVKRILKPNPELADFIEAECRRESWEGIITRLWPNTKYIDVIVTGTMSQYIPTLDYYSNGLPLVCTMYASSECYFGLNLNPLCKPSEVSYTLIPTMAYFEFLPVNRKNGFTNVSESAPLNEKEHQELVDLVDVKLGQEYELVVTTYAGLYRYRVGDILCVAGFKNKAPQFKFICRKNVALSIDSDKTDEFELQNAVKNAADHLLQFDASVTEYTSYADTSTIPGHYVLYWEIG…	Group2
	Vv	VIT 215s0046g01280	MLEKMEEFKAEKVIEEFEELTKDAGRVQRETLKKILEDNASAEYLQKQGLNGRTDPESYQACVPLVTHADLVPYIKRIADGDTSPVLTGKPIKTMSLSSGTTQGKQKYVPFNDELLETTLQIYRTSFAFRNREFPVRNGMALQFIYGSKQFKTEGGLFAGTATTNVFSSSQFKTTMKAIESPCCSPDEVIFGPDFRQSLYCHLLCGLIHHNEIQLVSSTFAHSIVYAFRTFEQVWEQLCADIQDGVLTKDVTVPSIRAVMSKLLKPNPELAEWIYKKCSGLSNWYGVIPALFPNVKYVYGIMTGSMEPYLKKLRHYAGDVPLLSADYGSSEGWIGANINPKLPPELATYAVLPNIGYFEFIPLRGSAEEDRQDKIQSSFESKPVGLTEVKIGEEYEIIV…	Group1
	Vv	VIT 219s0014g04690	MADFPYIYPLLSPFSSTQKPSSSTHHPSSLSLSLSLQPTMPEAPKKSFKATGHDYCLAEKNKKALQFIEDVTTNADQVQKRVLAEILTRNAHVEYLHRHGLGGHTDRDTFKKLMPVITYEDLQPDITRIANGDTSLILCSNPISEFLTSSGTSGGERKLMPTIEEELERRSLLYSLLMPVMSQSVQGLEKGKGMYFLFIKSEAKTPGGLVARPVLTSYYKSSHFRERPYDPYTNYTSPNETILCPDSYQSMYSQMLCGLVQNKEVLRVGAVFASGFIRAIRFLEKHWTLLCRDIRTGTIDQQITDPSVREAVMRVLKPDPKLADFVEGECRKESWQGIITRLWPNTKYVDVIVTGTMSQYIPTLDYYSNDLPLVCTMYASSECYFGVNLNPLCKPSEVS…	Group2
Chenopodium quinoa	Cq	AUR62003949-RA	MARREKDLAALQFIEEVTSQCEEVQREVLAHILSRNADTEYLKRYGMKGCVDIETFKNKVPVVTYEDIQPDIQRIANGDFSPILCAQPITEFLTSSGTSAGERKLMPTTAEEMDRRQLLYSLLMPVMNQYMPGLDKGKGLYFLFIKSETKTPGGLVARPVLTSYYKSSHFKNRPYDPYNVYTSPNEAILCPDSFQSMYTQMLCGLYERHEVLRVGAVFASGLLRAIRFLQVHFHDLCHDIANGTLSSMITNSGLRACMSKIMRPDPELAEFIIHACEGENWEGIIKRIWPNTKYLEVIVTGAMAQYIPTLDYYSGGLPKACTMYASSECFFGLNLNPMCAPSEVSYTILPNMAYFEFIPLDDNSGSQLVNLADVEVGKEYELVVTTHSGLYRYQVGDVL…	Group2
	Cq	AUR62003950-RA	MARKDKYVAALEFIEGVTSKCEEEQRKVLAHILSQNADTEYLKRHGMKGCVDVETFKKKIPVVTYEDIQPDIQRIANGNFSPILCVQPIIEFLTSSGTSAGKGKLIPMTSEEIERRLLFSSFCTPIMNHPYEAVLCLDSFQSMYTQMLCGLYDRHEVLHIGAVFASGLLRAIRFLQNHFHNLCHDIKTGTLSSTITDSDLRACMSKIMRPDPQLAEFIIHTCEGKNWEGIIKKIWPNTKYLEVIVTGTMAQYIPTLDYYSGELPKVCIMYGSSECYFGLNLNPMCAPSEVSYTIMPNMAYFEFIPLGDSSATQLVNLADVEVGKEYEVVVTTHSGLYRYQVGDVLQVTGFYNSTSQFKFIRRKPSPLSSYPTGGFEIAESASALLKPFNTRVVEYTSYA…	Group2
	Cq	AUR62003952-RA	MSDLDKGKVLYFKFIRPETKTPGGLLVQSVLTSYYKNNYLKNQHYDDPYNINTSPHEAIVCLDYFQSMYTQMLCGLYNRHEVLRIGAAFASGLLRAIRFLQVHFTDLCHDINTGTLSSIITNLGIRTCMSKIMRPDPELAEFIVHACKDDNWEGIIKRIWPNTKYLDVIVTGSMAQHIPTLDYYSGGLHKVSNRYISSECFFGPNLNPMCAPLEVSYTILPNTSFFEFIPLDNAANQIVDLADVEVGKEYEIVVTTQAGLYRYKVGDVLYVTGFHNSTPQLRFIRRKNVLLSIDMDKTDEFELQNAVESASTLLKPFNTRVVDYTSYADTKTIPGHYVIYWELLTNDTSSGLDHEVLGQCALAIEQALNSVYRQIRADDRSIGALEIRVVKKGTFEKLM…	Group2
	Cq	AUR62004458-RA	MLEKIEEFEFEKVINEFEELSKNAGKVQEETLRKILEENAAAEYLQQVGLDGRTDSESFKQCVPIVIHKDLEPYIQRIMDGDSSPILTGKPIPTLSLSSGTTQGKRKFVPFNDQLFDNTMQIYHTSFAFRNREFPIKNGKALVFLYSSRQFITEGGLPAGTATTNVFRHPKYRKLMKGIQSQSCSPDEVIFGSDFHESLYCHLLCGLLNYNDVQIISSTFAHSLVQAFQTFEQIWENLCFDIRFGSLDDRVTDPITRAAMSKLLKPNPELADLIIEKCSGLSKWYGLIPELFPNAKYVYGIMTGSMEPYIKQLRRYAGWLPLVCADYGASEGWIAANVNPRSPPEEATFTVLPNIGYFEFIPLNETRNGGAEPKPVGLTEVKLGEEYEIILTNFAGLYR…	Group1
	Cq	AUR62004459-RA	MEMGLSLDETKEEFDPENVIKKFEEISRNAGKVQEETLRKILEENASAEYLLNVGLNGRTDEESFKQCVPLITHEVIEPYIQKIMNGDSSPIITGKPIPSFSLSSGTTQGKRKFLPYNDKVFDTTMQMWYTSFAYRNREFPLTNGKALAFVYSSKPFVTEGGLIAGTATTHVFRHPKYKDLTKCIRSQSCSPVEVIFGSDFHQSLYCHLLCGLLHYDQVQIISSSFAHSIVQAFQTFEQVWEDLCSDIRFGILNERVTDPTTRAAMSEILKPNPKLANMIYYKCLGLTNWYGLIPELFPNAKYVLGIMTGAMEPYVKQLRRYAGWLPLVCADYGASEGWIAANVNPRSPPEEATFAVLPNIGYFEFIPLNETRNGGAEPKPIGLAEVKLGEEYEIILTN…	Group1
	Cq	AUR62008613-RA	MDGKKLEYKGEEALKELERLTMNADEVQEELLEEIVTRNGDTEYLSKYLRGSKDVSAFKNRVPVISYSGIQPYIKRIANGEDSSLISGHTIVEMLCSSGTSNGEPKLMPSIAEDLDRRTFLYNLVMPVVNQYIPGLDEGKAMFLNFVKAEMSTPCGLPARAVLTSYYKSKHYRGRPRNVPFLDYTSPDQTVLCEDSNQSMYCQLLAGLVFRHQVLRLGAVFASAFLRAISYLEKNWVKMCNDIRKGKLDASITDPECQLAMSSIITPPNPGLADEIEEICSGSSWKGILCRLWPKAKYIEAVVTGSMAQYIPSLEYYSDKRLPLFSPMYASTESFFGINLRPLDDPSEVSFTLLPNMCYYEFIPLGENSWSLDEEMEVPSNELVSLLQVKLGCYYELVV…	Group3
	Cq	AUR62010333-RA	MHKNLSIYFNFSFVKLNLYKNTFYKFKQLHLLANTKMAVDSVLSSPLGPPVCEKDAKALQFIEDMTRNADIIQEKVLGEILTRNANTEYLKRFKLNGANDRETFKTKLPMVTYEDLQPEIQRIANGDRSPILSAHPISEFLTSSGTSAGERKLMPTIKEELDRRQLLYSLLMPVMNLYVPGLDKGKGLYFLFVKSETETPGGLLARPVLTSYYKSEHFKTRPYDPYMVYTSPNEAILCSDSYQSMYSQMLCGMYERKSVLRLGAVFASGLLRAIRFLQLNWRQLAEDIRDGSLNSKVTDPGIRSAMGRVMKPDPELADFIVAECEKDQWEGIITRIWPNTKYLDVIVTGAMAQYIPTLDFYSGGLPCACTMYASSECYFGLNLNPMCKPSEVSYTIMPN…	Group2
	Cq	AUR62016887-RA	MHKNLSIYFNFSFVNLNLYKNTFYKFKQLHLLANTKMAVDSVLSSPLGPPVCEKDAKALQFIEDMTRNADIIQEKVLCEILSRNANTEYLKRFKLNGANDRETFKAKLPMVTYEDLQPEIQRIANGDRSPILSAHPISEFLTSSGTSAGERKLMPTIKEELDRRQLLYSLLMPVMNLYVPGLDKGKGLYFLFVKSETKTPGGLLARPVLTSYYKSEHFKTRPYDPFNVYTSPNEAILCSDSYQSMYSQMLCGMYERKSVLRLGAVFASGLLRAIRFLQLNWRQLAEDIRDGSLNSKVTDPGIRSAMGRVMKPDPELADFIVEVCEKDQWEGIITRIWPNTKYLDVIVTGAMAQYIPTLDFYSGGLPCACTMYASSECYFGLNLNPMCKPSEVSYTIMPN…	Group2
	Cq	AUR62023490-RA	MDEKHGEDIDLLLRQLDVPHISIEDRDETKEEFDPENVIKEFEETSRNAGKVQEETLRKILEDNASAEYLLNLGLNGRTDVESFKQCVPLITHEVLEPFIQRIMNGDSSPIITGKPFPSFSLSSGTTQGKRKFLPFNDKVFDTTMQMWYTSFAYQNREFPLANGKTLAFVYSSKPFITEGGLIAGTATTHVFRHPKYKELTKCIRSQSCSPDEVIFGSDFHESLYCHLLCGLLHYDEVQIISSSFAHSIVQAFQTFQQVWEDLCCDIRFGILNERVTDPNTRAAMSIILKPNPELADMIYDRCSGLTNWYGLIPELFPNAKYVLGIMTGSMEPYVKQLRRYAGCLPLVCADYGASEGWIAANVNPRSPPEEATFAVLPNIGYFEFIPLNETRNEGVEPK…	Group1
	Cq	AUR62023491-RA	MLEKIEEFDFEKVIKEFEELSKNAGKVQEETLRKILEENAAAEYLQQVGLNGRTDFESFKQCVPIVHHKDLKPFIERIMDGVSSPILTGKPVSTLSLSSGTTQGKRKFVPFNDQLFDNTMQIYHTSFAYRNREFPIKNGKALVFLYSSRQFITEGGLPAGTATTNVFRHPKYRELMKGIQSQSCSPDEVIFGSDFHESLYCHLLCGLLNYNDVQIISSTFAHSLVQAFQTFEQVLENLCFDIRFGSLDEKVTDPITRAAMSKLLKPNPELADMIIEKCSGLSKWYGLIPELFPNAKYVYGIMTGSMEPYIKQLRRYAGWLPLVCADYGASEGWIAANVNPRSPPEEATFAVLPNIGYFEFIPLNETRNGGAEPKPVGLTEVKLGEEYEIILTNFAGLYR…	Group1
	Cq	AUR62025211-RA	MIDENLIMSQPKSISPRFRLPSFTFLAAPQLLLKTDASFSSITMSAGIGCICRDYQGVWCEGMAMHIPCTSAVWGEALVVLFSLKWARSIGFAEGLLLSDCERVVQGINLQDKVWDELTNVYNECRELLQQLQRLSLKQGKRDQVQEADAVARGARQKLTTMASRKKDVAVLMLQFIEEVTSKCKEQQREVLAGILSQNADTEYLKRHGMKGCVDFETFKSKVLVVTYEDIQPDIQRIANGDSSPILCAQPITEFFIRKQISSLTKAYSCTSVQQYRYHYNQAESSQSKRTPAYSQDTAQSLSEVDVEELYASLPPESCQSYPTNVNKGKDKQTELLFDKENDSGKSKCGNVNLKEIREALIYMIIVDELPFKHVEKPGFKHLKQVACPQFTIPSRVTI…	Group1
	Cq	AUR62028962-RA	MYTQMLCGLYERNEVLCIRAIFASGLLRAIRFLQVHFSNLCHDINTSTSSSTITHLGLRACMDKIMRPDPELSEFINHVCEGENWEGIIRRIWPNTKYLDVIVTGAMAQYIPMLDYYSGGLHKVSYTIMPNMTYFECIPLDDNSTHRIVDFANVEVGKEYEIVVTTQSGLYRYKVGDVLYMTGFQNSTPQVKFVSRKNVLLNMDIDNTDEFELQNAIESASTLLKTFNARVVEYTSYANVKSIPGHYVMYLELLTNDTATEPDHEVLGQCSLAIEEALNSVY	Group2
	Cq	AUR62029275-RA	MPEAPKETYDHPKKPMEVYNMYEQNKKSLEFIEEVTENADQLQKRVLFEILTRNSNVEYLQRHGLNGATDRDTFKKLIPVIKYEDIQSDITRIANGDKSPILCSHPISEFLTSSGTSGGERKLMPTIEEELDRRCMLYSLLMPVMSQFVPGLDKGKGMYFLFIKSEAKTPGGILARPVLTSYYKSSHFKNRPFDSYTNYTSPNEAILCSDSYQSMYAQLLCGLFEHNEVLRVGAVFASGFIRAIKFLEKHWTLLAHDIRVGSLNPQITDPSVRDAVMRVLKPDPKLADFIEFECSKKSWQGIITRLWPNTKYVDVIVTGTMAQYIPTLDYYSNGLPLVCTMYASSECYFGVNLNPLCKPSEVSYTLIPTMGYFEFLPVQRNINGVTNSISMPKSLTEKE…	Group2
	Cq	AUR62033165-RA	MDGKKLEYKGEEALMELERLTMNADEVQEELLKEIVTRNGDTEYLSKYLRGSKDVSTFKNRVPVISYSGIQPYIKRVANGEDSSLVSGHTIVEMLCSSGTSNGEPKLMPSIAEDLDRRTFLYNLVMPVVNQYIPGLDEGKAMFLNFVKAEMSTPCGLPARAVLTSYYKSKHYRGRPRNVPFLDYTSPDQTVLCEDSNQSMYCQLLAGLVFRHQVLRVGAVFASAFLRAISFLEKNWVKMCNDIRKGKLDASITDPECQLAMSSIITPPNPGLADEIEEICGGSSWKGILCRLWPKAKYIEAVVTGSMAQYIPSLEYYSDKKLPLFSPMYASTESFFGVNLRPLDDPSEVSFTLLPNMCYYEFIPLGENSWSLDEETEVPSNELVSLLQVKLGCYYELVV…	Group3
	Cq	AUR62037363-RA	MGVEDYEIIDWFNEISDNATSVQQETLRQILEDNYGVEYLSKWLGGVTNIREMDACTLEKMFTKLVPLSSHVDIEPYIYKIADGDTSPLLTQHPITHFSLSSGTTEGRQKYVPFTQHSAHTTLQTFRLAAAFRSRVYPTKAGGRILEFIYGSKQFKTKGGLTAGTATTHYFNSKEFKLKQEKTKCYTCSPLEVISSGDYAQTTYCHLLLGLFVSSKIEFITSTFVFSIVQALETLEELWNELCRDIREGKLSSRITIPSVRESVLQSLYPNPCLALTIRALCEELEKESWSGLIPKLWPNAKYVYSIMTGSMQPYLKKLRHYAGNLPLISADYGSTESWIGVNIDPSSPPENVTYAVVPTFSYFEFIPLQRNRRYEDGKSSAFDDFIEDEPVPLSKVKV…	Group1
	Cq	AUR62038263-RA	MARREKDLAALQFIEEVTSQCEEVQREVLAQILSRNADTEYLNRYGMKGCVDVETFKNKVPVVSYEDIQPDIQRIANGDFSPILCVQPITEFLTRYMPGLDKGKGLYFLFIKSETKTPGGLVARPVLTSYYKSSHFKNRPYDPYNLYTSPNEAILCPDSFQSMYTQMLCGLYERHEVLRVGAVFASGLLRAIRFLQVHFHDLCHDITNGTLSSIITNSSLRACMSKIMRPDPELAEFIIHACEGENWEGIIKRIWPNTKYLEVIVTGAMAQYIPTLDYYSGGLPKACTMYASSECFFGLNLNPMCAPSEVSYTILPNMAYFEFIPLDDNSGSQIVNLADVEVGKEYELVVTTQSGLYRYQVGDVLYVTGFYNSAPQFKFVRRKNVLLSIDSDKTDESEL…	Group2
	Cq	AUR62038264-RA	MARRDKDVAALEFIEEVTSKCEEEQRKVLAHILSQNADTEYLKRHGMKGCVDVETFKNKVPVVTYEDIQPDIQRIANGDFSPILCAQPITEFLTSSGTSAGERKLIPMTSEEIERRLLFPSFCTPVMNQYMPGLDKGKGMYFQFIKAETKTPGGLVAHPLLTSYFKSSYFRNRPYDPYNVNTSPHEAVLCLDSFQSMYTQMLCGLYDRHEVLRIGAVFASGLLRAINFLQVHFHDLCHDIKTGTLSSTITDSDLRSCMSKIMRPDPELAEFLIHTCEGKNWEGIITRIWPNTKYLEVIVTGTMAQYIPTLDYYSGELPKVCIMYASSECYFGLNLNPTCAPSEVSYTIMPNMAYFEFITLEDSLTPQLVNLADVEVGNEYEVVVTTHSGLYRYKVGDVL…	Group2
	Cq	AUR62038265-RA	MAARIEKDTAVLEFIEEVTSKCEEEQRKVLAHILSQNANTEYLKRHGMKGCVDVETFKNKVPVVTYEDIQSDIQHIANGDFSPILCAQPITEFFTSSGTSAGEKKLIPMTSEEMERRLLYSSMFMPIMNQFMSDLDKGKVLYFKFIRPETKTPGGLVVQSVLTSYYKNNYLKKQLYDPYNINTSPHEAIVCLDSFQSMYTQMLCGLYNRHEVFRVGAAFASGLLRAIRFLQVHFIDLCHDIATGTLSSIITNLDIRACMGKIMRPDPELAEFIIHACKNENWEGIIKKIWPNTKYLDVIVTGSMAQYIPTLDYYSGGLHKVSNRYISSECFFGPNLNPMCAPSEVSYTILPNTSFFEFIPLDDNAARQIVDLADVEVGKEYEIVVTTQAGLYRYLLVLI…	Group2
	Cq	AUR62041150-RA	MPEAPKETYDHPKKPMEVYNMYERNKKSLDFIEEVTENADQLQKRVLFEILTRNSNVEYLQRHGLNGATDRDTFKKLIPVIKYEDIQSDITRIANGDKSPILCSHPISEFLTSSGTSGGERKLMPTIEEELDRRCMLYSLLMPVMSQFVPGLDKGKGMYFLFIKSEAKTPGGLLARPVLTSYYKSSHFKNRPFDSYTNYTSPNEAILCSDSYQSMYAQLLCGLFEHNEVLRVGAVFASGFIRAIKFLEKHWTLLAHDIRVGSLNPQITDPSVRDAVMRVLKPDPKLADFIEVECSKKSWQGIITRLWPNTKYVDVIVTGTMAQYIPTLDYYSNGLPLVCTMYASSECYFGVNLNPLCKPSEVSYTLIPTMGYFEFLPVQRNVNGVTNSISMPKSLTEKE…	Group2
Beta vulgaris	Bv	EL10Ac1g00308	MLLKMEEFESEKVIKDFEELTKNAGKVQEETLKKILEENAETEYLQLLGLNGKTDVESFKQCVPLATHKDLEPYIQRIMDGETNPILTGKPVPTISLSSGTTQGKQKFVPFNDELFQNTMQIYLTSFAYRNRDYPIQNGKALAFIYSSKQFTTKGGIPAGTATTNVFRHPEYRQLMKGIQSQCCSPDEVVFGSDFHESLYCHLLCGLLYYNEVQFISSTFAHSLVQAFQTFELIWEDLCSDIRDGILNERITDLPTRAAMSKLLKPNPELADLIYKKCSSLSKWYGLIPELFPNAKYVYGIMTGSMEPYVKQLRRYAGWLPLVCADYGASEGWVAANVNPRSPPESATFAVLPNIGYFEFIPLKESRTSEPKSIGLSEVEVGQEYEIILTNFAGLYRYR…	Group1
	Bv	EL10Ac4g08025	MPEAPKETYDQQKKTMEEYNNMYEKNKKSLEFIEEVTENADHVQKRVLFEILTRNSNVEYLQRHGLNGATDRDTFKKLIPVIKYEDIQSDITRIANGDKSPILCSHPISEFLTSSGTSGGERKLMPTIEEELDRRCMLYSLLMPVMSQFVPGLDKGKGMYFLFVKSEAKTPGGLFARPVLTSYYKSSHFQNRPFDSYTNYTSPNETILCSDSYQSMYSQMLCGLCQNNEVLRVGAVFASGFIRAIKFLEKHWTLLAHDIRVGSLNPEITDPIVRDAVMQILKPDPKLADFIELECSKESWQGIITRLWPNTKYVDVIVTGTMAQYIPTLDYYSNGLPLVCTMYASSECYFGVNLNPLCKPSEVSYTLIPSMGYFEFLPVQRNVNGVTNSISMPKSLTEK…	Group2
	Bv	EL10Ac6g15677	MAKREKDLTALQFIDDVTSQCDEVQRKVLAQILSRNAETEYLKRHGMKGCIDPETFKNNVPVVTYEDIQPDIQRIANGDFSPILCAQPITEFLTSSGTSAGERKLMPTTAEEMDRRQLLYSLLMPVMNQYLPGLDKGKGLYFLFIKAETKTPGGLVARPVLTSYYKSSHFKNRPYDPYNVYTSPNEAVLCPDSFQSMYTQMLCGLYERHQVLRVGAVFASGLLRAIRFLQVHYSDLCHDIATGTLSPKITHSSLRDCMAKIIRQDTELAEFINHACKGEDWEGIIKRIWPNTKYLEVIVTGAMAQYIPTLDYYSGGLPKVCTMYASSECFFGLNLDPMCAPSEVTYTILPNMAYFEFIPLDDSVGLTRNSVPRLVNLADVEVGKDYELVVTTQSGLYRY…	Group2
	Bv	EL10Ac7g17480	MDGKKLEYKGDEALEELEKLTTKADEVQEKILKDIITRNGDTEYLSKYLKGSKDVSTFKHHVPVIDYSGAQPYIKRIGNGEESSLLSGHTIVEMLCSSGTSNGEPKLMPSIAEDLDRRTFVYNLIMPIVNKYIPGLDEGKAMYLYFVKAEMSTPCGLPARAVLTSYYKSKHFKGRARNVPFLDYTSPDQAILCDDSNQSMYCQLLAGLVLRDQVLRLGAVFASAFLRSITYLEKNWVKLCNDIRKGKLDASITDPECQLAMSSLLTSPKPSLADEIEKICGGSSWKGILCRLWPKAKFIEAVVTGSMAQYIPSLEYYSDKKLPLFCPMYAATESYFGVNLKPLSDPSDVSFTLLPNMCYFEFIPLGENSWSFDEETNIPSNNLIDLSEVKLGCYYEIVV…	Group3
	Bv	EL10Ac9g22251	MAVDSVLSSPLGPPVCEKDAKALRFIEEMTRNADEVQQKVLGEILTRNAETEYLRRFKLNAAIDRETFKSKLPMVTYEDLQPEIQRIANGDRSPILSAHPISEFLTSSGTSAGERKLMPTIQEELDRRQLLYSLLMPVMNLYVPGLDKGKGLYFLFVKSETKTPGGLLARPVLTSYYKSEHFKTRPYDPYMVYTSPNEAILCSDSYQSMYSQMLCGLYERNSVLRLGAVFASGLLRAIRFLQLNWRQLAQDIRVGKLNSKVTDPNICSTMGQVMKPDPELAYFITSECEKDQWEGIITRIWPNTKYLDVIVTGAMAQYIPTLDFYSGGLPMACTMYASSECYFGLNLNPMCKPSEVSYTIMPNMAYFEFLSLESAGSSPRLVDLVNVEVGKEYELVITT…	Group2
Glycine max	Gm	Glyma.01G190600	MALQFIEQVTKNTDSVQERVLSEILTQNAETEYLKRFALNGATDRDTFKSKVPVVTYEDLQPDIERIANGDRSPILCAHPISEFLTSSGTSAGERKLMPTIHEEMDRRQLLYSLLMPVMNQYVSDLDKGKALHFLFIKAEAKTPGGLMARPVLTSYYKSEQFRKRPFDPYNVLTSPNEAILCPDSFQSMYTQMLCGLIMRHEVLRVGAVFASGLLRAIRFLQLNWEQLSHDILTGTLNPKITEPSIKERMSKILKPDPELAAFIKSECSGENWERIIVRIWPNTKYLDVIVTGAMAQYIPTLDYYSGGLPKPCTMYASSECFFGLNLKPMSEPSDVSYTILPNMGYFEFLPHDDSSPITLSKDSPPRLVELADVELGKYYELIITTYAGLCRYRVGDIL…	Group2
	Gm	Glyma.02G125600	MAVDSAISSPLGPPACEKDAKALRFIEEMTRNADAVQERVLEEILTRNAQTEYLKRFELDGAADRQAFKSKIPVITYEDVQPEIQRIANGDRSPILSAHPISEFLTSSGTSAGERKLMPTIKEELDRRQLLYSLLMPVMNLYVPGLDKGKGLYFLFVKSETRTPGGLLARPVLTSYYKSDHFKTRPYDPYNVYTSPNEAILCSDSFQSMYTQMLCGLIERHHVLRLGAVFASGLLRAIRFLQLNWPELAHDIQTGTLNSRITDPAIRSYMDKVLKSDPELAQFVTQQCSKDNWEGIITRIWPNTKYLDVIVTGAMAQYIPTLNYYSGGGLPLACTMYASSECYFGLNLNPMCKPSEVSYTIMPNMAYFEFLPHDPKPGSTSSKLVELADVEVGKEYELV…	Group2
	Gm	Glyma.02G154600	MDGKKLEYKGEEALKEIERLTMKAAEVQEGLLKQILTQNRETEYLNKYMRGEKNTTDIAEFKRCVPVTTYERIFPYIQRIANGEDSSLITSHPITEMLCSSGTSSGEPKMMPSIAEDLERRTFVYNLITPIINQYVPDLDEGKAMYLYFVKAEMCTPCGLPARTVLTSYYKSKHFKCRTHDPWNDYTSPDQSILCNDSNQSMHCQLLAGLVHRRHVLRLGAVFASALLRAISFLERNWRHLCEDICSGQLSSFITDPSCRSRMSTFLSSPNPRLADEITRICSQKSWKGILCQLWPKAKFIEAVVTGSMAQYVPALKHYSEGKLPLVCTMYASSECYFGVNLKPLCDPSDVAFTLLPNMGYFEFLPLRHNGTLLMDFDEGEQVPNDKLVDLVHVKLGCF…	Group3
	Gm	Glyma.03G149400	MMTDEELLQKLEDLTKNAQHHHLETLRSILLHNGIVHYLQSFKKGSLLHLDPSTFARVVPLSTYEDYVDYINQMAEGKDDPFLSVDPLRCFFYSSGTSSSTMKPKLIPYFDSSLSKAASFIGHRGSVAVRQRLFPPRPEVNKILWFLYADNITTTKCGLKVMAASTYPLQSGNATPQQLAAFSSPLEVILATNVENQMYCHLLCGLRNLDLIDGIATPYAIGLIKAFGFLESKWEQLCDDLDHGFPCNEISEGAMREAVTNTLGGPQPELANRIRLICEGNNWGGIVYRLWPNIRYIRCVTTGSMKQYYQKLKYYAGEVPILGGDYFASECCVGLNLDIMQPPETTRFVMLPTFAYFEFLPFNINEDNDASKEAVDYSSVEVGKMYEVVVTTYRGYYRY…	Group1
	Gm	Glyma.03G256200	MLEKVEEFNMDKVIQEFELLTRDAERVQRETLKRILEDNASAEYLQSLGLNGRTDPESFKACVPMVTHKELEPYIYRIIDGDASPILTGKPITTMSLSSGTTQGKPKYVPWNDELYETTMQIYQTSFAFRNREFPIKNGKALSFIYGSKQLKTKGGLAARTATSNVFCSAGYKCAMRALQSQCCSPDEVIFGPDFFQSLYCHLLCGLIFREEVEFVSSTFAHSIVHAFRTFEQVWEELCNDIREGVLTRNVTVPSIRMAMSKLLKPNPELANAIHKKCTGLSNWYGLIPELFPNAKYIYGIMTGSMEPYLKKMRHYAGELPLLTADYGSSEGWIAANVNPQLPPEYATYAVLPHIGYFEFIPLLELENTKPLGLTQVKVGQEYEIVMTNPAGLYRYRLG…	Group1
	Gm	Glyma.05G034000	MVGSVPCLAFFYLLALWKLTPTNTKIYSFLFATLANAPARSSTINNPSSMEPPVLSFNSNDTTNNGNCTTDFDIITWFEDVSKNAGSVQIQTLCKILKQNYGVEYLKTWLGSYNISEMDACALESLFTSVVPLASHADFEPYIQKIADGDTGPILTQQPITTLSLSSGTTEGRQKFVPFTRHSAQTTLQTFTLAAAYRSRVYPTREGGRILEFIYSSNQFKTKGGLKVGTATTHYYASEEFKTKQEKTKAFTCSPYEVISGGDYKQSTYCHLLLGLFFSDHVEFISSAFAYGIVQAFCTFEEVWRDLCNDIRDGTLSSRIKLPQMREAVLGTITSNPSLASKLEEACLELEVVDWFGLVPKLWPNAKYLYSIMTGSMQPYLKKLRHYANGVPLISADYG…	Group1
	Gm	Glyma.05G101300	MAIATCDHDKNAKALQFIEDMTQNTESVQERVLAEILSQNSQTEYLKRFELNGATDRDTFKSKVPVVSYDDLKHDIHRIANGDRSPILCAHPISEFLTSSGTSAGERKLMPTIRQEMDRRQLIFSLPMPVMNQYVTDMDKGKALIFLFTKAEQKTPSGLVARPVSASMYKSDQFKNRPYDPYNVYTSPDEAILCPDSFQSMYTQMLCGLIMRHQVLRVGANFASGLLRSIHLLQLNWAQLSHDISTGTLNPKITDPAIKQRMTQILKPDPELAEFIVKECSGENWERIIPRIWPNTKYVEVVVTGAMAQYVPTLDYYSGGLPLASNIYGSSECFFGINLNPFCNPSDVSYTIMPNMGYFEFLPQDHDDDASSSSGSSFTLSRLIDLDDVELGKSYEIVV…	Group2
	Gm	Glyma.06G260800	MPEAPRDYNLLEQNKKTLEFIEDVTANADQVQKRVLSEILSNNANAEYLKRHGLHGQTDRETFKKLLPVITYEDIQPDINRIANGDTSPILCSKPISEFLTSSGTSGGERKLMPTIEEELGRRSLLYSLLMPVMSQFVPGLEKGKGMYLMFIKSEAKTPGGIVARPVLTSYYKSSYFKDRPYDPYTNYTSPNETVLCLDSYQSMYSQLLCGLCQHKEVLRVGAVFASGFIRAIRFLEKHWPLLCHDIRTGTIDNTVTDLSVRDAVMKILKPDARLADLIQCECGKSSWQGIITRLWPNTKYVDVIVTGTMSQYIPTLDYYSNGLPLVCTMYASSECYFGVNLNPLCKPSEVSYTLIPTMCYFEFLPVNRSNGVSHDNLHTPRSLNEKEQKELVELVDVK…	Group2
	Gm	Glyma.06G296500	MPQHQPTLMEPILSYNNGNGNNSDYDVMNWFEDLSQNAGFVQTQLLCQILEQNYGVEYLKKWLGSYNILEMDACALESLFSSVVPLASHADFEPFMQRIADGDTTPLLTQQPITTLSLSSGTTEGRQKFVPFTRHSAQTTLQIFTLAAAYRSRVYPIREGGRVLEFIYSSNRFKTKGGLTVGTATTHYYASEEFKIKQHKTKSFTCSPQEVISGGDYKQSTYCHLLLGLYFSDQVEFITSAFIYSMVQAFTTFEELWREICNDIRDGTLSSRIKSSKMRKAALDIISPSPNLASKLEDSCKELEGVDWFGLIPKLWPNAKYVYSIMTGSMQPYLKKLRHYANGLPLVSAEYGSTESWIGVNVDPSLPPEDVTFAVVPTFSYFEFIPLHRHEKKLSSGGD…	Group1
	Gm	Glyma.06G301000	MPEAPSQYLCNKPNGKLDDGGATNTSIIIEHNNKKALKYIEDVTSNADEIQKRVLAEILSCSAHVEYLQRHGLEGRTDRETFKKIMPVVTYEDLKPDIDRIANGDASPILCSKPISEFLTSSGTSGGERKLMPTIEDELERRSLLYSLLMPVMDQFVPGLDKGKGMYFLFIKSESKTPGGLLARPVLTSYYKSSHFKNKTHGLNFDPYTNYTSPIETILCQDSYQSMYSQMLCGLSQNEHVLRVGSVFASGFIRALKFLEKHWESLCHDIRNGTIDHEITDSTVREAIMKILKPNPKLADFIEGECKKGLWKGIITRLWPNTKYVDVIVTGTMAQYIPMLDYYSNGLPLVCTMYASSECYFGLNLNPLCDPSEVSYTLVPTMAYFEFLPLNKMKGHANS…	Group2
	Gm	Glyma.07G057900	MLEKVEEFNTERMMEEFERVTKDAERIQRETLKRILEDNASAEYLLNLGLNGRTDPESFKAFVPLVTHKDLEPYINRIIDGDFSSVLTGKPITTMSLSSGTTQGKPKYVPWNDELFDTTLQIYHTSFAFRNREFPINNGKALGFIYSSKQFKTKGGVLAGTATTNVFRNPGFQHAMKAIQSPLCSPDEVIFGPDFHQSLYCHLLCGLIFREEVQLVSSIFAHSIVYAFRTFEQVWEELCVDIKEGVLNSKVTVPSIREAMSKLLKPDPELANLIHNKCMGLSNWYGLIPELFPNVKYVHGIMTGSMEPYLRKLRHYAGELPLLTSDYGSSEGWIGTNVKPTVPPELATYTVLPQIGYFEFIPLRELEEIKGDASFLCMEPKPVGLTEVKVGEEYEIVIT…	Group1
	Gm	Glyma.10G019700	MDGKKLEYKGEEALKEIERLTMKAAEVQEGLLKQILTQNRETEYLSKYMRGEKNITDVAEFKRCVPVITYERIFPYIQRIANGEDSTLITSHPITEMLCSSGTSAGEPKMMPSIVEDLERRTFVYNLITPIINQYVSDLDEGKAMYLYFVKAEMCTPCGLPARTVLTSYYKSKHFKCRTHDPWNDYTSPDQTILCNDSNQSMHCQLLSGLVHRRHVLRLGAVFASALLRAISFLERNWRHLCEDIRTGQLSSFITDPSCRSCMSTLLSSPDPRLADEITRICSQKSWKGILCQLWPKAKFIEAVVTGSMAQYVPALKHYSDGKLPLVCTMYASSECYFGVNLKPLCDPGDVAFTLLPNMGYFEFLPLGHNGTLLMDFDEGEQVPNDKLVDLVHVKLGCF…	Group3
	Gm	Glyma.11G051600	MAVDSEVPRAERSAKALQFIEEVTKNTDSVQERVLTEILTQNAETEYLKRFGLNGATDRDTFKSKVPVVTYEDLQPDIQRIANGDSSPILCSHPISEFLTSSGTSAGERKLMPTIHEEMDRRQLLYSLLMPVMNQYVSDLDKGKALHFLFIKAEAKTPGGLVARPVLTSYYKSEQFRKRPFDPYNVLTSPNEAILCPDSFQSMYTQMLCGLIMRHEVLRVGAVFASGLLRAIRFLQLNWEQLSHDILTGTLNPKITEPSIKERMSKILKPDPQLAAFIKNECSVENWERIIVRIWPNTKYLDVIVTGAMAQYIPTLDYYSGGLPKPCTMYASSECFFGLNLKPMSEPSDVSYTILPNMGYFEFLPHDDSSPVTLSKDSPPRLVELADVELGKYYELIIT…	Group2
	Gm	Glyma.12G103500	MPEAHSHYLCNKPNGKHDGATNTSSIIEHNNKKALKYIEDVTSNADEIQKRVLAEILSSSAHAEYLQRHGLDGRTDRETFKKIMPVVTYEDLKPDIDRIANGDTSPILCSKPISEFLTSSGTSGGERKLMPTIEEELERRSLLYSLLMPVMEQFVPGLDKGKGMYFLFIKSEAKTPGGLLARPVLTSYYRSSHFKNKTHCFDPYTNYTSPIETILCLDSYQSMYSQMLCGLSQNEHVLRVGAVFASGFIRALKFLEKHWVCLCRDIRNGTIGPEITDSSVREAIMRVLKPNPKLADFIEGECKKGLWKGIITRLWPNTKYVDVIVTGTMAQYIPMLDYYSNGLPLVCTMYASSECYFGLNLNPLCDPSEVSYTLVPTMAYFEFLPLNKTKEHANSISYT…	Group2
	Gm	Glyma.12G108900	MPQHQPTLMEPVLSYNNSTNNGNGNSDYDIISWFEDVSQNAGFVQTQLLFQILKQNYGVEYLKKWLGSYNILEMDACALESLFSSVVPLASHADFEPFIQRIADGDTAPLLTQQPITTLSLSSGTTEGRQKFVPFTRHSAQTTLQIFTLAAAYRSRIYPIRQGGRILEFIYSSNRFKTKGGLTVGTATTHYYASEEFNIKQHKTKSFTCSPQEVISGGDYKQSTYCHLLLGLFFSDQVEFITSAFIYSMVQAFTTFEELWREICNDIRDGTLSSRIKSPKMRKAVLDIISPNPNLAAKLEDACKGLEVVDWFGLIPKLWPNAKYVYSIMTGSMQPYLKKLRHYANGLPLVSADYGSTESWIGVNVDPSLPPEDVTFAVVPTFSYFEFIPLHRNEKNFSS…	Group1
	Gm	Glyma.12G141000	MPEAPRDYNLFEQNKKTLEFIEDVTANADQVQKRVLSEILSNNANVEYLKRHDLHGQTDRETFKKLLPVITYEDIQPDINRIANGDTSPILCSKPISEFLTSSGTSGGERKLMPTIEEELGRRSLLYSLLMPVMSQFVPGLEKGKGMYLMFIKSEAKTPGGIVARPVLTSYYKSSYFKDRPYDPYTNYTSPNETVLCPDSYQSMYSQLLCGLCQHKEVLRVGAVFASGFIRAIRFLEKHWPLLCHDIRTGTINNTITDLSVRDAVMKILKPDPRLGDLIQSECGKSSWQGIITRLWPNTKYVDVIVTGTMSQYIPTLDYYSNGLPLVCTMYASSECYFGVNLNPLCKPSEVSYTLIPTMCYYEFLPVNRSNGVSHDSLHTPRSLNEKEQQELVELVDVK…	Group2
	Gm	Glyma.12G197800	MFGSTLRNSIAINSLAMPKATKHLCHDPKDNLDDDDDGSNTSNNNKSALEYIEEVTSNADVIQEKVLAQILSRSAHAEYLQRHGLDGRTDRNTFKKIMPVVTYEDLKPYIDRIANGDTSPILCSKPISEFLTSSGTSGGERKLMPTIEEELERRSMLYSLLMPVMDQFVPALDKGKGMYFLFTKSEAKTPGGLLARPVLTSYYKSSHFKHRKHDPYTNYTSPNETILCPDSYQSMYSQLLCGLCQNEEVLRVGAVFASGFIRALKFLEKHFVSLCNDIRKGTLDAKINDPLVREAVMKVLKPNPTLADFVEAECMKGSWKGIVTRIWPNTKYVDVIVTGTMSQYIPILDYYSNGLPLVCTMYASSECYFGLNLNPLCDPSEVAYTLIPTMAYFEFLPLD…	Group2
	Gm	Glyma.12G216700	MPEAPRDSTKDYVLEEKNKKILDFIEDVTNNADEVQNKVLSEILSRNANVEYLRRHGVNGQTVDRDTFKRLLPVITYEDIQPDINRIANGDKSPILTTKPITEFLTSSGTSGGERKLMPTIEEELGRRCILYSLLMPIMSQFVPDLEKGKGMYLMFIKCESKTPGGIVARPVLTSYYKSPYFRDRPYDPYTKYTSPNETVLCPDSYQSIGSRVGAIFASGFIRAIRFLEKHWTLLCNDIKTGTINNSITDSSVREAVMRILKADPKLADFIHNECSKGSWQGIITRLWPNTKYVDVIVTGTMAQYIPTLDYYSNDLPLVCTMYASSECYFGVNLNPLCKPSQVSYTLIPTMCYYEFLPVNRSNNELAVSRPSPTSLNQAQHEELVELVDVKLGQEYELV…	Group2
	Gm	Glyma.13G284600	MPEAPGDSTKDYVLEEKNKKILDFIEDVTNNADEVQKKVLSEILSRNANVEYLRRHGVNGQTVDPDTFKRLLPVITYEDIQPDINRIANGDKSPILTSKPVTEFLTSSGTSGGERKLMPTIEEELGRRCMLYSLLMPIMNQFVPDLEKGKGMYLMFIKCESKTPGGIVARPVLTSYYKSPYFRDRSYDPYTNYTSPNETVLCLDSYQSMYSQLLCGLCQHKEVLRVGAIFASGFIRAIRFLEKHWALLCNDIKTGTINNSITDSSVREAVMRILKADPKLADFIHNECSKGSWQGIITRLWPNTKYVDVIVTGTMAQYIPTLDYYSNGLPLVCTMYASSECYFGVNLNPLCKPSHVSYTLIPTMCYYEFLPVNRSNELAASRPSPTSLNQAQQQELVEL…	Group2
	Gm	Glyma.13G299700	MEPQILGYNNNGNCLSDSDIITWFEDVSKNAGSVQTQTLCKILKQNCGVEYLKKWLGDYNISEMDASALESLFTSVVPLASHKDFEPYIRNIADGDTAPILTQQPITTLSLSSGTTEGKQKLVPFTRHSAQTTLQTFTLAAAYRSRVYPTREGGRILEFIYSSNHFKTKGGLTVGTATTHYYASEEFKTKQEKTKAFTCSPYEVISGGDYKQSTYCHLLLGLFFSDHVEFISSAFVYGIVQAFCTFEEVWKDLCNDIRDGTLSSRIKLPKMREAVLGIITSNPSLASKLEATCLELEDVDWFGLVPKLWPNAKFVCSIMTGSMQPYLKKLRHYTNGVPLISGDYGSTESWIGVNVDPSLAPEKVTFAVVPTFSYFEFIPLYYRQKQGCSSVADHDFMEE…	Group1
	Gm	Glyma.13G304000	MFGSSLRNSIAINSLAMPEAPKHLCHDPKDNLDDDDDDGSSNNNKRALEYIEEVTTNADEIQEKVLAQILSRSANAEYLQRHGLEGRTDRNTFKNIMPVVTYEDLKPDIDRIANGDTSPILCSKPISEFLTSSGTSGGERKLMPTIEEELERRSMLYSLLMPVMDQFVPDLDKGKGMYFLFTKSEAKTPGGLLARPVLTSYYKSSHFKHRKHDPYTNYTSPNETILCHDSYQSMYSQLLCGLYQNEEVLRVGAVFASGFIRALKFLEKHFVCLCNDIRTGTLDAKITDPSVREAVMKVLKPNPTLADFVETECMKGSWKGIITRIWPNTKYVDVIVTGTMSQYIPILDYYSNGLPLVCTMYASSECYFGLNLNPSCDPSEVAYTLIPTMAYFEFLPLDE…	Group2
	Gm	Glyma.16G026900	MLEKVEEFNIERVMEEFERVTKDAERIQKETLKRILEDNASAEYLLNLGLNGRTDPESFKAFVPLVTHKDLEPYINRILDGDFSSVLTGKPITTMSLSSGTTQGKPKYVPWNDKLFDTTLQIYHTSFAFRNREFPINGGKALGFIYSSKQFKTKGGVLAGTATTNVFRNPGFRHAMKTTQSPFCSPDEVIFGPDFHQSLYCHLLCGLIFREEVQLVSSTFAHSIVYAFRTFEQVWEELCVDIKEGVLNSKVTVPSVRAAMSKLLKPDPELANLIHSKCMGLSNWYGLIPELFPNVKYVHGIMTGSMEPYLKKLRHYGGELPLLTSDYGSSEGWIGTNVKPTVPPELATYTVLPQIGYFEFIPLRELEGAKGDSSFLCMEAKPVGLTEVKIGEEYEIVVT…	Group1
	Gm	Glyma.17G165300	MAIANCDDKNAKTLQFIEDMTRNTDSVQERVLAEILSQNAQTEYLKRFELNGATDRDTFKSKVPVVSYDDLKHDIQRIANGDRSPILCAHPITEFLTSSGTSAGERKLMPTISQETERRQLIFSLPMPVMNQYVADLDKGKALLFLFTKAETKTPSGLVARPVSASMYKSEQFKNRPYDPYNVYTSPNEAILCLDSFQSMYTQVLCGLIMRHQVLRIGANFASGLLRAIRFLQLNWAELAHDISTGTLNPKISDLPIKQRMTQILKPDPELADFIVKECSGENWESIIPRIWPNTKFVEVIVTGAMAQYIPTLDYYSGGLPIASNIYGSSECFFGINLNPFCNPSDVSYTIMPNMGYFEFLPHDHDDDDGALYSGSDSSSRLTDLADVELGKSYEIVVT…	Group2
	Gm	Glyma.17G165500	MAIANCDDKNAKALQFIEDMTQNTDSVQKRVLAEILSQNAKTEYLKRFELNAATDRDTFKSKVPVVSYDDLKHDIQRIANGDRSPILCAHPISEFLTSSGTSAGERKLMPTIRQEMDRRQLLYSLLMPVMNQYVPDLDKGKALLFLFIKAETKTPSGLVARPVLTSLYKSDQFKNRPYDPFNVYTSPDEAILCPDSFQSMYTQMLCGLIMRHQVLRVGAVFASGLLRAIRFLQLNWAELAHDISTGTLNPKISDLAIKQRMTQILTPNPELADFIVKECSGENWDRIITRIWPNTKYLDVIVTGAMAQYIPTLDYYSGGLPKACTMYASSECYFGLNLNPICTPSDVSYTIMPNMGYFEFLPHEEDLSSSSSSSTLSRDSLDLADLELGKSYELIVTTY…	Group2
	Gm	Glyma.19G254000	MLEKVGEFNMDKVIQEFELLTRDAERVQRETLKRILEDNASAEYLQSLGLNGRTDPESFKACVPLVTHKELEPYIYRIIDGDASPILTGKPITTMSLSSGTTQGKPKYVPWNDELYETTMQIYLTSFVFRNREFPIKNGKALSFIYGSKQLKTKGGLAARTATSNVFCSAGYKCAMRALQSQCCSPDEVIFGPDFFQSLYCHLLCGLIFREEVQFVSSTFAHSIVHAFRTFEQVWEELCNDIREGVLTRNVTIPSIRMAMSKLLKPNPELANTIHQKCRGLSNWYGLIPELFPNAKYIYGIMTGSMEPYLKKMRHYAGELPLLTADYGSSEGWIAANVNPQLPPEYATYAVLPHIGYFEFIPLSEFENTKGEPDFLCVDPKPMGLTEVKVGEEYEIVMT…	Group1
Gossypium hirsutum	Gh	Gohir.A01G015800	MEAEASNGNGNGNGNGCSNDHDIIRWFDTISTNVAMVQRETLRQILELNRGVEYLKKWFGDKDLDIREMDACEMESLYTSLVPLVSHEDLEPFIQRIADGDTSPILTQHPITTLSLSSGTTEGRQKFIPFTRHSSKTTLQIFRLAAAYRSRVYPTRSKGRILEFIYSSKRFKTRGGLMAGTATTHYFASEEFRIKQEKTKLFTCSPHEVISNGDYKQTTYCHLLLGLFFHKEVECITSTFAYSIVQAFSSFEEQWEDICKDIKEGNVSSKITWPKMRKAVLDIIEPNPILASRIEAICEGLQGSDWFGLVPKLWPNAKYVYSIMTGSMQHYSKKLRHYCGSLPLVSAEYGSTESWIGVNLDPSLEPEKVTFAVMPTFSYFEFIPLYRQDQYSGSGSVDF…	Group1
	Gh	Gohir.A01G071700	MPEAPKNTHKPTTDYNLELKNKKTLQFIEDVTSNADEVQKKVLEEILSRNAHVEYFQRNGLNGHTDRETFKTIMPVITYEDIQPYVDRIANGDTSPILSSHPISEFLTSSGTSGGERKLMPTIEEELGRRSLLYSLLMPVMSQFVPGLDKGKGMYFLFIKSEAKTPSGLVARPVLTSYYKSTHFKDRPYDPYTNYTSPNETILCPDSYQSMYSQMLCGLCQHKEVLRVGAVFASGFIRAIKFLEKHWRFLCNDIRTGTIDSQITDQSVREAVTKILKPDPKLADFIEAECSKDSWQGIITRLWPNTKYVDVIVTGTMSQYIPTLDYYTNGLPLFCTMYASSECYFGVNLNPLCKPSEVSYTLIPTMAYFEFLPVQRNNGVNSSISVPKTLNEKEQQELV…	Group2
	Gh	Gohir.A01G071800	MPEAPKNTLKPTADYNLELKNKKTLQFIEDVTSNADEVQKKVLEEILSRNAHVEYLQTRGLNGHTDRETFKKTMPVITYEDIQPHIDRIANGDTSPILSSNPISEFLTSSGTSGGERKLMPTIEEELGRRSLLYSLLMPVMSQFVPGLDKGKGMYFLFIKSEAKTPGGLVARPVLTSYYKSIHFKDRPYDPYTNYTSPNETILCPDSYQSMYSQMLCGLWQHKEVLRVGAVFASGFIRAIKFLEKHWRLLCNDIRTGTIDSQITDQSVREAVMKILKPDPKLADFIEAECSKDSWQGIITRLWPNTKYVDVIVTGTMSQYIPTLDYYSNGLPLVCTMYASSECYFGVNLNPLCKPSEVSYTLVPTMAYFEFLPVQRNNGVTSSISVPKTLNEKEQQELV…	Group2
	Gh	Gohir.A02G138501	MATNGYESGLKMIEELTTNAEQIQDEVLREILSRNAGTECLRGFLSQTDKQLFKKNVPIVTYEDLRPYIDKIVNGETSDILLAEPITGFFLSSGTSGGQPKLMPVTAQVAKKWELFRCLSESPVIKHFHDINQASKRMELMFARPEIETPSGLKAASVSTSKYNGSKFRTLLPKLYTSPIETIFCPNPNHGLYCQLLFGLIQRDEVVKVGSLFASTVLRGIKFLENHWQELCYDIKTGRLSDWITDSGFRNSASLIMKPNPEQADLIENICNCKSWERIIRKLWPEARYICCICTGIIRQYTTELEFYCRGLPLVSAVYACSEAICGINLEPLCKRSDVSYTFLPNMAYFEFLPVKKEPDGSIEMKSNDEDTELVDLVNVKAGQCYELVVTTCAGLYRY…	Group3
	Gh	Gohir.A02G138600	MAMNGYEGGLKMIEELTTNAGQIQDKVLREILSRNAGTEYLRGFLHGQTDKQLFKKNVPIVTYEDLKPYIDRIVNGETSDILLAEPITGFFLSSGTSGGQRKLMPVTAQVAKKWELFRGLYESLVIKHIVDINQAGKRMELMFARPEIETPSGLMATSVTASIFKGSGFRASLPKLYTSPSETIFCPDPNQSLYCQLLFGLIQREEVVMIGSFFASTVLRAIKFLENHWQELCYDIKTGRLSHQITDSRCRNAASLVMKPNPEQADLIENICNCKSWDGIIRKLWPKARYIAGICTGVMRQYTAELEFYSGGLPLVSSLYASSEAFCGINIEPLCKPSDVSYTFLPNMAYFEFLPVKNERDESIEMKSNNEDTELVDLVNVKPDQCYELVVTNSTGLYR…	Group3
	Gh	Gohir.A03G153200	MRACPISCTAVKQQFSTCSRKPKDVNQMTRGNPCQLPGMLPNYDPNDNEAGMKILEDLTENVEQIQQRVLEEIITRNARTDYLKGFLDGQFDKQVFKKTVPVVNYEDIKPYIERIANGDSSNIISAEPIIELLTSSGTSGGQPKMMPSTAEDLHRKTFFYNLLVPVMNKYVDGLDDGKAMYLLFVKPETKTPSGLMARPVLTSYYKSNNFQNRPFNRFNVFTSPDETILCSDSKQSMYCQLLCGLVQRQEVLRVGAVFASAFLRAIKFLEDNWKELCSNIRTGHVSDWITDPGCRKVVSLVLNKPKPELADLIEHECSSKSWEGIIKKLWPRTKYIEVIVTGSMAQYVSTLEYYSGGLPLVSTMYASSECYFGINFKPLSKPWDVSYTLIPNMAYFEFL…	Group3
	Gh	Gohir.A03G162400	MPEAPKILSDSADCIDGIVVENNNKVLKFIEDVTADADEVQRRVLSQILSRSANVEYLQRYGLNGCTDRETFKKVIPVVTYEDLKPDIERIANGDTSPILCSQPISEFLTSSGTSAGERKLMPTIEEELGRRSLLYSLLMPVMSQFLPGLDKGKGMYFLFVKSEAKTPGGLVARPVLTSYYKSSHFKNRPNDPYTNYTSPKETILCLDSYQSMYSQLLCGLFQNEDVVRVGAVFASGFIRAIQFLEKHWSLLCKDIRTGTIDSKITDPSVREAVMKILKPNPKLADFVEAECSKGSWKGIITRLWPETKYIDVIVTGTMSQYIPALDYYSNALPLVCTMYASSECYFGINLNPLCSPSEVSYTLIPNMAYFEFLPVTRKDELTGSISGPTALNDKEKQQ…	Group2
	Gh	Gohir.A03G185300	MAVDSAISSPLGPPACEKDAKALRFIEEMTRNADSVQERVLSDILTQNSQTEYLRRFKLNRATDRDSFKSKLPVIAYEDLQPEIQRIANGDRSAILSAHPISEFLTSSGTSAGERKLMPTIKEELDRRQLLYSLLMPVMNLYVPGLDKGKGLYFLFVKSETRTPGGLLARPVLTSYYKSEHFKTRPYDPYNVYTSPNEAILCPDSFQSMYTQMLCGLQDRHQVLRVGAVFASGLLRAIRFLQLNWRQLSQDIETGTLNQKVTDPSLRECMGKILKPDPELARFVRHECSKESWEGIITRIWPNTKYLDVIVTGAMAQYIPTLDYYSGGLPKACTMYASSECYFGLNLNPMCKPSEVSYTIMPNMAYFEFLPHDPNSAGFTRDSPPKLVDLVDVEIGKEY…	Group2
	Gh	Gohir.A04G032600	MYLLFSNPDFDTPSGLKARMFSSSYLSSPTFKTTVCKYVTTPIEIILSLNKPQSMYCQLLIGLIRRHEVLRIGTIFASTFPNCIKFLQDHRKDICSDIRTGHLSDWITEQDCRTPMSSFLLEPNSELADLLEPIFENESWEGIITKLWPKAKYIDAIVTGSMSQYIGLIDYYSGRLPIISTFYNSSEACFGINMEPLNKPWDVSYTFLPNMAYFEFIPVDKESPQKAQKLHFNGVSNEESIEKLENGNAQIVDLVDVKIGQCYEVVVTTLAGLYRYRVGDILKVTGFHNKSPKFQFVERQNVALSIDRDKTSEADLSKAIKAAEIELEPRGFLLTAYSSFADTWSIPGRYVLFWELKLRDSNIDQLKLDSNTMEQCCRRVEESLDFTYKLFRKMNLIGP…	Group3
	Gh	Gohir.A04G032700	MADQMETNDYENGWKVLEELTENGHRIQEQVLEEILMRNAGTEYLSRFLHGQTDKQLFKNNVPIVTYEDIKPYIDRIANGETSNILLADPISEFIQSSGTSGGQPKLIPMTAENFEKKTLELTLVDPIVKRYFDGLEKGKTMSLFFVKKGSETPSGLTVRTLSSCYFMSDSFKKSAPKICTSPIETILCLDHKQSMYCQLLTGLLRRDHVVSISSIFGSVLARSIKFLEDHWNELCSNIRTGYLSDWITDLGCRNAVSLILTRPNPELADTIEHICGNESWEGIIKKLWPEAKYINSVITGTMSQYISLLDFYGGGVPLVSPSYGSSESTFGINLTPLSNPYDVSYTFLPNMAYFEFLPVDKDGGEKAQESDFDGVSSQWSSEITNANGNVGPVDFANV…	Group3
	Gh	Gohir.A05G389000	MATNEYEGVLKKIEELTTNAGQIQDEVLGEILSRNAGTEYLRGFLHGQTEKQLFKKNVPIVTYEDLKPYIDRIANGETSDILLAEPITAFFLSSGTSGGQPKMTPVTAQVTKNCELFRRLYESPVIKHFGDINQAGKRMELMFARPEIETPSGLKAASVSTSIYNESNFRTILPKLYTSPIETIFCPDPNQGLYCQLLFGLIQRDEVVTVGSLFASTVLRGVKFLENHWQELCYDIKTGRLSDWITDLGCRNAASLVMKPNPEQADLIENICNCKSWEGIIRKLWPKARYIGCVCTGVMRQYTAELEFYCRGLPLVSAFYACSEAICGINLEPLCKPCDVSYTFLPNMAYFEFIPVENEHDESIEMKRNDEDTELVDLVNVKAGQCYELVVTTCAGLYR…	Group3
	Gh	Gohir.A05G389100	MATNGYEGELKMIEELTTNAEQIQDEVLGEILSRNAGTEYLRGFLHGQTEKQLFKKNVPIVTYEDLKPYIDRIANGETSDILLAEPITGFFLSSGTSGGQPKLMPVTAEVGNKWDLFRRLYESPVIKHFDDINQAGKRLELMFARPEIETPSGLKAASVSTSIYSGSNFRTSLPKLYTSPVETIFCPDPNQGLYCQLLFGLIQRDEVVKVGSVFASTVLRGIKFLENHWQELCYDIKTGRLSDWITDSGCRNAASLVMKPNPEQADLIENICNCKSWEGIIRKLWPKARYICCICTGIMRQYTIELEFYCRGLPLVSDLYACSEAICGINLEPLRKPCDVSYTFLPNMAYFEFLPVKNERDGSIEMKSNNEDTELVDLVNVKAGQCYELIVTTCAGLYR…	Group3
	Gh	Gohir.A05G389200	MLSKFKTSSGTSGGQPKLMPVTAEFANKWELFRGLYESSVIKHFGDINQAGKRLELMFARPEIETASGLKAASVSTSIYNECNFRTILPKLYTSPIETIFCPDPNQGLYCQLLLGLIQRDEVITVGSIFASTVLRGIKFLENHWHELCYDIKTGRLSDWITDSGCRNAASLVMKPNPEQAGLIENICNCKSWEGIVRKLWPKARYIGCVCTGVMRQYIAELEFYCRGLPLVSTSYACSEAICGINLEPLCKPCDVSYTFLPNMAYFEFLPVENDHDESIEMKRNDEDTELVDLVNVKAGQCYELVVSTCAGLYRYKVGDVLMVSGFYNTAPQFQFVERKNVILSVDQEKTSETDLFKAVTEAKALLDPLGFILTEYTSYVDTSSAPGHYVLFWEIKGKE…	Group3
	Gh	Gohir.A05G389250	MAYFEFLPVENDHDESIEMKRNDEDTELVDLVNVKVGQCYELVVSTCAGLYRYKVGDVLMVSGFYNNAPQFQFVERKNVILSVDQEKTSETDLFKAVTEAKALLDPLGFILTEYTSYVDTSSAPGHYVLFWEIKGKEGKNCKELDPKIMVECCSRMEESLHYTYKIYRKRNIIAALEIRVVKQGSFEALMDYYVSKGTSLSQYKKPSCIKSEEALKILDSRVIGKYFSPKSPL	Group3
	Gh	Gohir.A05G389400	MSVTAEYQKKGALYDTLSQSPTMRHFGDINQAGKRMELMFARPEIETPSGLKAASVLTSVYNESKFRTILPKLYTSPIETIFCPDPNQGLYCQLLFGLIQRDEVLRVGSLFASTVLRGIKFLENHWQELSYDIKTGRLSDWITDSGCRNAASLVMKPNPEQADLIENISNCKSWEGIVTKLWPKARYISCVCTGVMRQYIAELEFYCRGLPLVSTFYACSEALCGINLEPLCKPCDVSYTFLPNMAYFEFLPVENDHDESIEMKRNDEDTELVDLVNVKVGQCYELVVSTCAGLYRYKVGDVLMVSGFYNNAPQFQFVERKNVILNVDQEKTSETDLFKAVIEAKALLDPLGFILTEYTSYVDTSSAPGHYVLFWEIKGKEGKHCKELDPKIMVECCTR…	Group3
	Gh	Gohir.A07G139400	MLEKMEILHVEKVIEEFETMTKDAENVQRETLKKILEENGSAEYLQNLGLNGRTDPQSFKACVPVVTHQDLEPYIQRIVDGASSLVLTGKPITTISLSSGTSQGRPKFVPFNDELMETTLQIFRTSYAFRNREFPVTNGKALQFIYSSKQSRTKGGLFAGTATTNVFRNSQFKKAMKVMQSQCCSPDEVIFGPDFRQSLYCHLLCGLIFREEIQLVSSTFAHSIVHAFRTLEQVWEELCVDIREGILTSGITFPSVRSAMAKLLKPNPELADLIHRKISGLSNWYGLIPELFPNVKYIYGIMTGSMEHYLKKLRHYAGDVPLISADYGSSEGWIGANINPNVPTESTTYAVLPNIGYFEFIPLKENVEEQVHDRGDANILSMEPKPVSLTEVKIGEEYE…	Group1
	Gh	Gohir.A08G021300	MATNDYESGLKMLEELTTDAQQIQDQLLGEILSKNAETEYLQGFLHGQTDKQLFKKNVPIVTYEHLKPYIDRIANGEASSDLLLVEPLIGFSLSSGTSGGLPKLIPTTAESAHITATFNKLYRSLMIKHFGDINQASKRMELMFAKPDVETPSGLKASAVSTRAFKGSSFKAILPKLYTSPFETIFCPDTKQSMYCQILFGLIQRDEVVMIGSIFASTVVRSIKFLENNWKELCSNIKTGQISEWITDSGCRNAASLMLKPNLELADLIEDVCSCKSWEGIIRKLWPKTKYIGTVCTGAMLQYTAELEFYCGGLPLVSGFYACSEGAVGINLEPLCKPSDVSYTFLPNTVYYEFLSIKEDCVTDSQNQVQLNAMSHHEDTGPVDLVNVKLGQCYEVLVT…	Group3
	Gh	Gohir.A08G021400	MATNDYESVLKMLEEITTNARQIQEQLLDEILRKNAETEYLQGFLHDQTDKQLFKKNVPIVTYDHIKPYIDRIANGKASSDILLVEPLIGFSLSSGTSGGQPKLIPITAESVNVTAALGNLHLSLMIKHFGDLSQVGKRMELLFAKPDVETPCGLKASAVTTRAFKETSFQAILPKLYTSPYETIFCPGTKQSTYCQLLFGLIQRDEVVVIGSIFAATVLRGIKFIENNWRELCSNIKTGKISDWITDSGCRKAASLILKPNPKLADLLEDICSCKSWEGIVRKLWPRTKYIGTVCTGAMLQFTAELEFYCGGLPLVSGFYACSEGAIAINLEPLSKPSDVSYTVLPNTVYYEFLPIKEDCVTDSQNQVQLHTSRHKDTETVDLVNVKPGQCYEILVTS…	Group3
	Gh	Gohir.A08G126000	MIEKMELLDVDKLIEEFESMTKDAGNVQRETLKKILEENGCAEYLQNLGLNGKTDPESFKACVPLVTHNDLQPYIQRIVDGSSSPILTGKPITTISLSSGTTQGKPKFVPFNDELMETTLQIYRTSYAFRTRELPIENGKALQLIYSSKQSKTKGGLIAGTATTNVFRNSQFKNTMKAMQSQCCSPDEVIFGPDFHQSLYCHLLCGLIFRKEIQFISSTFSHSIVHAFRTFEQVWEELCADIREGVLTSRITFPSVRSAMAKLLKPNPELADLIQKKCLGLNNWYGLILELFPNVKYIYGIMTGSMEPYLKKLRHYARDLPLISADYGSSEGWIGANVNPNVPPELATYVVLPNIGYFEFIPLKENVEEAKPVGLTEVKVGEEYEVIITSFAGLYRYRL…	Group1
	Gh	Gohir.A08G184800	MPIALQQRKGVSSSPMEVILGSNVEHQMYCHLLCGLRNSDSIDAIHVPYAIGLIKAMWVLESKWKQLCDDIEKGILCSVINDVRMRDSVVQVLGGPQPDLSNRIRLIFEKKDWGGILSKLWPNVRYIRSVMTGSMKQYYSKLKYYAGEVPLVGGDYFASECCVAINLDIKQPPDLTRFVMLPTAAYFEFLPFDLAENNVVGEETVDVCGVEVGKVYEVVVTTYRGFYRYRLGDVVRVVGFYNSSPLLEFVMRAPKTSNEIVTEGDLMAAMENFQLVLRNTMGMAIEIVEFTSSVDFGSSPKRLKIFIEVKDCDMILQDKLQESNLRKCCSDLEDSLGSIYKVQRNKGEISPLSLSVLKCGSFDRLLKLAIENGTPASQYKPPKIIRNPSIVDVLKENVI…	Group1
	Gh	Gohir.A11G047900	MFMAVESTLPTPFRTPASDKDAKALQFIEEMTKNVDSVQERVLREILSRNAETEYLKRFILNGATDRETFKSRIPVVTYEDIQPEIQRIANGDKSPIFSAHPISEFLTSSGTSAGERKLMPTIHEELDRRQLLYSLLMPVMNLYVPGLDKGKGLYFLFVKAETKTPGGLLARPVLTSYYNSDHFKTRPYDPFNVYTSPNEAILCVDSFQSMYAQMLCGLIMRNEVLRVGAVFASGLLRAIHFLQNNWKQLAHDIATGTLNPKITDAPVRECMRKILKPNPELAQFVTMECYEENWECIIKRIWPRTKYLDVIVTGAMAQYIPTLEYYSGGLPMACTMYASSECYFGLNLNPMCKPSEVTYTIMPNMAYFEFLPHGSSTSCLVDLADVEVGKEYELILTT…	Group2
	Gh	Gohir.A11G095400	MLEKMEILDVEKLVGDFEVMTKDAENVQRQTLKMILEENGCAEYLQNMGLNGRTDPESFKACVPLVTHKDLESYIQRVADGAFSPILTRKPITTISLSSGTTQGKPKFVPFNDELMETTLQIYRTSFAFRNREFPIENGKALQFIYSSKQSKTKGGLFAGTATTNVFRNSQFKKAMTAMQSECCSPDEVIFGPDFHQSLYCHLLCGLIFHEEIQLISSSFAHSIVLAFRTFEKVWEELCDDIREGVLSSRITLPSVRSAMAKLLKPNPELADLIENKCSRLSHWYGLIPELFPNVKYIYGIMTGSMEPYLKKLRHYAADVPLISADYGSSEGWIGANINPSLPPESTTYAVLPNIGYFEFIPLKENVEEHMQENGNVSFLSTEPKPVGLTEVKVGEEYE…	Group1
	Gh	Gohir.A11G115500	MDGKKLEYKGENALKEIEKLTTTAGEVQYGILKEILKRNAETEYLNKYMKGSIDVSQFKSCVPVITYKNIYPYIQRIANGEDSFLITGQTITEILCSSGTSAGEPKLTPSIAEDLDRRTFLYNLIMPIMNQYIPGLDDGKAMYLYFVKAELSTPCGLPFRTVLTSYYKSKHFKCRTRDPFNDFTSPDQAILCNDSNQSMYCQLLAGLVHRHQVMRLGAVFASALLRAISFLERKWAQLCNDIRTGHLDLSIIDPACRSAMMSILSSPNPDLADEIESICSRPSWKGILCHLWPRAKYIEAVVTGSMAQYIPPLEYYSAGKLPLVCTMYASSECYFGVNLKPICDPAEVAFTLLPNMGYFEFLPLGENGALAMDMDEEEAVPNDRLVDLVNVKVGCYYEL…	Group3
	Gh	Gohir.A11G219100	MISPSSSIMAVDSTLSSVVGASFSEKDAKALQFIEEMTKNVDSVQERILGEILSRNADTEYLKRFQLNGATDRDTFKSKVPVVTYEDLQPEIQRIANGDKSPILSSHPISEFLTSSGTSAGERKLMPTIHEELNRRQLLYSLLMPVMNLYVPGLDKGKGLYFLFIKAETKTPGGLLARPVLTSYYKSDHFKSRPYDPFNVYTSPNETILCPDSIQSMYAQMLCGLIMREEVLRVGAVFASGLLKAIRFLQLNWKQFAHDIETGTLNPKVTDPSVRECMSKILKPNPELAAFITKECSEENWECIITRIWPNTKYLDVIVTGAMAQYIPTLEYYSGGLPMACTMYASSECYFGLNLKPMCKPSEVSYTIMPNMAYFEFLPHDDSSAQDSSRDSPPRLVDL…	Group2
	Gh	Gohir.A11G285500	MASEKEIKEIYENGMNILEDLTNNVQEIQEQVLEEILKSNAGTEYLSRFFPNGEADNQSFKTNVPIITYEDIKPYIDRIANGETSSILLAYRIIQFLLSTGTSGGQPKLIPMTAESFEKRMSDLLLSDLVTRKCFSGSDEGKSLYLYFIKPEMETPSGLKASFFTTFYFKTESFKNGLAKFFTSPIDTILCLDNKQSMFCQLLTGLLQRDEVVRFGSTFASVLARTIKFLEDYWRELCCNIRTGYISDWIIDPGCKNAMSLILTRPNPELADSIQQICEDKSWEGIIVKLWPKIKYIHCIITGSMSQYVSLLEFYGGGIPLVSPIYNSSESSFGINLKPLSKPFDVSYTFLPNTAYFEFLPVGKDGEGKTQETWTDDEPVDLANVKLGRYYEVVVTTLA…	Group3
	Gh	Gohir.A11G285841	MWNLCAIFLSSFFFILLTLPTTLMAGESEIKETYENGTKILEDLTNNAHELQEQMLEEILRRNAGTQYLSRFFPSGQADKQNFKTNVPIVTYEDIKPYIDRIANGETSSGTSGGQQKLIPITTESFEKGWYHHFLADIVIEKCFSVSDEGKSLSLYFSKPDMETPSGLVASPYMTFYSKTNIFKTRLAKFCLSPIETILCLDNKQSMFCQLLTGLLQRDKVVWLASNFASVLARTIKFLEDYWRELCCNIRTGYLSDWIIDPGCKNAMSLILTRPNPELADLIQQICEDQSWEGVIKKLWPKIKYIRSVCTGSMSQYIPLLEFYGGGIPLVSPSYVSSEACFGINLKPLSNPFDVSYTFLPNTAYFEFLRVNKDGGGKAQETRTIDKPVDLANVKLGQY…	Group3
	Gh	Gohir.A11G285982	AGEKEIKEIYENGMKILEELTSNAHEIQEQMLEEILIRNAGTEYLSRFFVNGQNHKQNFETNVPIVTYEDIKPYIDRIANGETSSILFADPITQFIQSTGTSEGKPKLIPMTSESFEKRMVKPLLVDLVMKKCISGLDQGKSFYLFFVKPEMETPSGLMASLYTTSYFKTQIFKNGLAKFCTSPIDTILCLDNKQSMYCQLLTGLLLRDEVVRMGSSFASVLARSIKFLEDYWKELCSNIRTGYLSDWIADPACRNAMSSILIRPNPELADLIQQICEDKSWEGIIKELWPEVKCISSIVTGSMSQYIPLLEFYGGGIPLVSPNCGSSEACFGINLKPLSKPFDVSYTILPNMAYFEFLPVNNDGGGKSREFKLRGASATESSESTNETTTVNKPVDLA…	Group3
	Gh	Gohir.A11G286282	MKILEDLTNNAHELQEQMLEEILRRNAGTEYLSRFFPSGQADKLNFKTNVPIVTYEDTKPYIDRIANGETSSILFADPIIQFIRSSGTSGGQQKLIPITAESFEKGKYHLFLVDIVTKKCFSGPDEGKSLSLYFSKPEIETPSGIVASPYLTFYSKTDIFQSNLAKFCTSPIETILCLDNKQSMFCQLLTGLLQRDEVVQLSSIFASVLARATKFLEDYWRELCCNIRTGYLSDWIIDPGCKNAMSLILTGPNPELADLIQQICEDKSWEGVFKKLWPKIKYISSICTGSMSQYISLLEFYGGGIPLVSPSYVSSEACFGINLQPLSKPFDVSYTFLPNTAYFEFLPVNKDGGGKAQETRTMDKPVDLANVKLGQFYEVVVTTLAGLYRYRVGDVLKVT…	Group3
	Gh	Gohir.A12G020800	MAVDSPLSSQLGPPVCERDAKALHFIEETTSHADSVQDRVLTEILTRNSQTEYLTRFKLNGATDRETFKSKLPIITYEDLQPEIHRIANGDRSAILSAHPISEFLTSSGTSAGERKLMPTIKEELDRRRLLYSLLMPVMNLYVPGLERGKGLYFLFVKSETRTPGGLLARPVLTSYYKSDHFKTRPYDPYNVYTSPNEAILCPDSFQSMYAQMLCGLLQRQQVLRVGAVFASGLLRAIRFLQLNWPQLTQDIETGALNPKLTDPSLREYMDKILKPNPELAEYVRHECSKDNWEGIIARIWQNTKYLDVIVTGAMAQYIPTLDYYSGGLPLACTMYASSECYFGLNLNPMCKPSQVSYTIMPNMAYFEFLPHDPNSFGFPRDSPPKLVDLVDVEVGKEY…	Group2
	Gh	Gohir.A13G044500	MAVDSPLSSPLGPPACEKDAKALQFIEEMTRNAESVQQRVLAEILSRNAETEYLTRFQLNGATDRETFKSKLPVITYEDLQPEIHRIANGDRSAILSAQPISEFLTSSGTSAGERKLMPTIKEELDRRQLLYSLLMPVMNLYVAGLDKGKGLYFLFVKSETRTPGGLLARPVLTSYYKSDHFKTRPYDPYNVYTSPNEAILCPDSFQSMYTQMLCGLLDRHQVLRLGAVFASGLLRAIRFLQLNWRQLAHDMETGSLNLKITDPLLRECIVKTLKPNPELAQFVHHECSKDDWEGIIVRIWPNTKYLDVIVTGAMAQYIPTLDYYSGGLPLACTMYASSECYFGLNLNPMCKPSEVSYTIMPNMAYFEFFPHEPNLDSTGFDFTRELPPKLVDLVDVEV…	Group2
	Gh	Gohir.A13G056400	MEAAQVVTSNGNADGDYQYEIISWFDSVSKNAAMVQTETLGQILHLNYGVEYLKKWFGDMKIQDMDACALESLYASLVPLASHADFEPFIQRIADGDTAPILTQQPITTLSLSSGTTEGRQKLLPFTRHSSQTTLHIYRLAAAYRSRVYPIREGGRILEFIYSSKQLKTKGGLTAGTATTHYYASEEFNIKQEKTKSFTCSPQEVIFGVDYKQSTYCHLLLGLLFWDEVELIASTFAYSIVQAFATFEEQWEEICSDIKDGTLSSRITLPRMRKAVLDIISPSPCLASQIEAICRDSKASNWYGIVPRLWPNAKYVYSIMTGSMQPYLKKLRHYAASLPLVSADYGSTEGWIGVNLDPCLPPEDVNFAVIPTFSYFEFIPLNKKKQDLISGTVGYIEDE…	Group1
	Gh	Gohir.D01G015800	MEAEASNGNGNGCSNDHDIIRWFDTISTNVATVQRETLRQILELNRDVEYLKKWFGDKDLDIREMDACEMESLYTSLVPLVSHEDLEPLIQRIADGDTSPILTQHPITTLSLSSGTTEGRQKFIPFTRHNSETTLQIYRLAAAYRSTVYPTRSNGRILEFIYSSKRFKTRGGLMAGTATTHIFASEEFRIKQEKIKLFTCSPHEVISNGDYKQTTYCHLLLGLFFRKEIECITSTFAYSMVQAFSSFEEQWEDICKDIKEGNVSSKITLPKMRKAVLDIIEPNPSLASRIEAICKGLQGSDWFGLVPKLWPNAKYVYSIMTGSMQHYLKKLRHYCGSLPLVSAEYGATESWIGVNLDPSLEPEKVTFAVMPTFSYFEFIPLYRQDQYSGSGSVDFIEDD…	Group1
	Gh	Gohir.D01G058600	MPEAPKNTHKPTTDYNLELKNKKILQFIEDVTSNADEVQKKVLEEILSRNAHVEYLQTHGLNGHTDRETFKTIMPVITYEDIQPYVDRIANGDTSPILSSHPISEFLTSSGTSGGERKLMPTIEEELGRRSLLYSLLMPVMSQFVPGLDKGKGMYFLFIKSEAKTPGGLVARPVLTSYYKSTHFKDRPYDPYTNYTSPNETILCPDSYQSMYSQMLCGLCQHKEVLRVGAVFASGFIRAIKFLEKHWRFLCNDIRTGTIDSQITDQSVREAVMKILKPDPQLADFIEAECSKDSWQGIITRLWPNTKYVDVIVTGTMSQYIPTLDYYTNGLPLVCTMYASSECYFGVNLNPLCKPSEVSYTLIPTMAYFEFLPVQRNNGVNSSISVPKTLNEKEQQELV…	Group2
	Gh	Gohir.D01G058700	MPEAPKNTLKPTTDYSLELKNKKTLQFIEDVTSNADEVQKKVLEEILSRNAHVEYLQTRGLNGHTDRETFKKTMPVITYEDIQPHIDRIANGDTSPILSSNPISEFLTSSGTSGGERKLMPTIEEELGRRSLLYSLLMPVMSQFVPGLDEGKGMYFLFIKSEAKTPGGLVARPVLTSYYKSTHFKNRPYDPYTNYTSPNETILCPDSYQSMYSQMLCGLCQHKEVLRVGAVFASGFIRAIKFLEKHWRLLCKDIRTGTIDSQITDQSVREAVMKILKPDPKLADFIEAECSKDSWQGIITRLWPNTKYVDVIVTGTMSQYIPTLDYYSNGLPLVCTMYASSECYFGVNLNPLCKPSEVSYTLVPTMAYFEFLRVQRNNGVTSSISVPKTLNEKEQQELV…	Group2
	Gh	Gohir.D01G082233	MCLLLPMKILSLTFDRIANGEPSNILLAESVLEFFRSSGTSGGQPKLTPVTAETLKLLPILLPYFNCLKLISGVKFQLVLKLKHIWHFGNLDQAVKSLEFQFAKEETETPCGLKARAATTSIPIEAIFCSDTNQSMYCQLLAGLIQPDEVVMVGSQFATALLRAIKFLEDYWKELCSNIRSGQISDCITDSGCKNAASSIMKPNPQLADSIHKICSCESSEGIIKKLWPNAKFIRAITTGVMSQYVETLEFYSGGLPLVSNTYVCSEAFCRINLEPLSGPSYVSYTFLPTTAYFECLPVNNNSLSLSQEVQFNYASQHEPVEKESNNENIEPIDLVHVKLGQYYELLVTSYARLYR	Group3
	Gh	Gohir.D02G176000	MTRGNPCQLPGMLPNYDPNDSEAGMKILEDLTENVEQIQQRVLEEIITRNARTDYLKGFLDGEFDKQVFKKTVPVVNYEDIKPYIERIANGDSSNIISAEPIIELLTSSGTSGGQPKMMPSTAEDLHRKTFFYNLLVPVMNKYVDGLDEGKAMYLLFVKPETKTPSGLMARPVLTSYYKSNNFKNRPFNRFNVYTSPDETILCSDSKQSMYCQLLCGLVQRQEVLRVGAVFASAFLRAIKFLEHNWKELCSNIRTGHVSDWITDPGCRKVVSLVLNKPKPELADLIEHECNSKSWEGIIKKLWPRTKYIEVIVTGSMAQYVSTLEYYSGGLPLVSTMYASSECYFGINFKPLSKPWDVSYTLIPNMAYFEFLPVKKKNEDGAQYVQCNGVCKENCMEKE…	Group3
	Gh	Gohir.D02G176050	MRACPTSCTAVKQQFSTCSRKPKDVNQMTRGNPCQLPGMLPNYDPNDSEAGMKILEDLTENVEQIQQRVLEEIITRNARTDYLKGFLDGEFDKQVFKKTVPVVNYEDIKPYIERIANGDSSNIISAEPIIELLTSSGTSGGQPKMMPSTAEDLHRKTFFYNLLVPVMNKYVDGLDEGKAMYLLFVKPETKTPSGLMARPVLTSYYKSNNFKNRPFNRFNVYTSPDETILCSDSKQSMYCQLLCGLVQRQEVLRVGAVFASAFLRAIKFLEHNWKELCSNIRTGHVSDWITDPGCRKVVSLVLNKPKPELADLIEHECNSKSWKG	Group3
	Gh	Gohir.D02G185600	MPEAPKILSDSADCIDDIVVENNNKVLKFIEDVTADADEVQRRVLSEILSRSANVEYLQRYGLNGCTDRETFKKVIPVVTYEDLKPDIERIANGDTSPILCSQPISEFLTSSGTSAGERKLMPTIEEELGRRSLLYSLLMPVMSQFLPGLDKGKGMYFLFVKSEAKTPGGLVARPVLTSYYKSSHFKNSPNDPYTNYTSPKETILCLDSYQSMYSQLLCGLFQNEDVVRVGAVFASGFIRAIQFLEKHWSLLCKDIRTGTIDSKITDPSVREAVMKILKPNPKLADFVEAECSKGPWKGIITRLWPETKYIDVIVTGTMSQYIPALDYYSNALPLVCTMYASSECYFGINLNPLCNPSEVSYTLIPNMAYFEFLPVTRKDELTGSISEPTALNDKEKQQ…	Group2
	Gh	Gohir.D02G206800	MAVDSAISSPLGPPACEKDAKALRFIEEMTRNADPVQERVLSDILTQNSQTEYLRRFKLNGASDRDSFKSKLPVITYEDLQPEIQRIANGDRSAILSAHPISEFLTSSGTSAGERKLMPTIKEELDRRQLLYSLLMPVMNLYVPGLDKGKGLYFLFVKSETRTPGGLLARPVLTSYYKSEHFKTRPYDPYNVYTSPNEAILCPDSFQSMYTQMLRGLQDRHQVLRVGAVFASGLLRAIRFLQLNWRQLSQDIETGTLNQKVTDPSLRECMGKILKPDPELARFVRHECSKESWEGIITRIWPNTKYLDVIVTGAMAQYIPTLDYYSGGLPKACTMYASSECYFGLNLNPMCKPSEVSYTIMPNMAYFEFLPHDPNSAGFTRDSPPKLVDLVDVEIGKEY…	Group2
	Gh	Gohir.D03G049100	MATNEYEGGLKMIEELTTNAEQIQDEVLREILSRNAGTEYLRGFLHGQTDKQLFKKNVPIVTYEDLKPYIDRIVNGETSDILLAEPTTGFFLSSGTSGGQPKLMPVTAQVAKKWELFRGLYESPVIKYLVDINQAGKRMELMFARPEVETPSGLMATSVTTSIFKGSGFRASLPKLYTSPSETIFCPDPNQSLYCQLLFGLIQREEVVMIGSFFASTVLRAIKFLENHWQELRYDIKTGRLSHQITDSRCRNAASLVMKPNPEQADLIENICNCKSWDGIIRKLWPKARYIAGICTGVMRQYTAELEFYSGGLPLVSSLYASSEAFCGINIEPLCKPSDVSYTFLPNMAYFEFLPVKNERDESIEMKSNDEDTELVDLVNVKPGRCYELVVTNSTGLYR…	Group3
	Gh	Gohir.D04G027100	MATNGYEGGLMMIEELTTNAQQIQDEELGEILSRNAGTEYLRGFLHGQTEKQLFKKNVPIVTYEDLKPYIDRIANGETSDILVAEPVTGFYLSSGTSGGQPKLIPVTAEYLKKGPLVGTFSEPPTMRHFGDINQAGKRMELMFARPEIETPSGLKAATFSTSMYSESKFRTNLPKLYTSPIETIFCPDPNQGLYCQLLFGLIQRDEVVKVGSLFASTVLRGIKFLENHWQELCYDIKTGRLSDWITDSGCRNAASLIMKPNPEQADLIESICNYKSWEGIIRKLWTKARYIGCICTGAMRQYTTELEFYCRGLPLVSAFYACSETFCGLNLEPLCKPCDISYTLLPNMAYFEFLPVKNERDESFEMKSNDEDTELVDLVNVKVGQCYELVVSTCAGLYR…	Group3
	Gh	Gohir.D04G027200	MATNGNEGGLKMIEELTTNAEQIQDEELGEILSRNAGTEYLRGFLHGQTEKQLFKKNVPIVTYEDLKPYIDRIANGETSDILLAEPVTGFFLSSGTSGGQPKLIPVSAEYHKKGALVGTFAQSPMMRHFGDINQAGKRMELMFARPEIETPSGLKAASVSTSIYNESNPIETIFCPDPNQGLYCQLLFGLIQRDEVVKVGSLFASTVLRGIKFLENHWQELCYDIKTGRLSDWITDSGCRNSASLIMKPNPEQADLIENICNCKSWEGIIRKLWTKARYIGCICTGAMRQYTTELEFYCRGLPLVSAFYACSETFCGLNLEPLCKPCDISYTLLPNMAYFEFLPVKNERDESFEMKSNDEDTELVDLVNVMVGQCYELVVSTCAGLYRYKVGDVLMVSG…	Group3
	Gh	Gohir.D04G027400	MATNGCEGRLKMIAELTTNAEQIQDEVLGEILSRNAGTEYLRGYLHGQTEKQLFKKNVPIVTYEDLKPYIDRIANGETSDILLAEPITGFFLSSGTSGGQPKLMPVTAEVANKWELFRGLYESPAMKHFGDINQAGKRLELMFARPEIETPSGLKAASVSTSIYNECNFRANLPKLYTSPVETIFCPDPNQGLYCQLLFGLIQRDEVVKVGSVFASTVLRGIKFLENHWQELCYDIKTGRLSDWITDSGCRNAASLVMKPNPEQADLIETICNCKSWEGIIRKLWPKARYICCICTGIMRQYTTELEFYCRGLPLVSDLYACSEAICGMNLEPLCKPCDISYTFLPNMAYFEFLPVKNEGDGSIEMKSNNEDTELVDLVNVKAGQCYELVVTTCAGLYR…	Group3
	Gh	Gohir.D04G027500	MATIGYEGVLKMIEELTTNAGQIQDEVLREILSRNAGTEYLRGFLHGQTEKQLFKKNVPIVTYEHLKPYIDRIANGETSDILLAEPITGFFLSSGTSGGQPKMTPVTAQVTKNCELFRGFYESPVIKHFGDINQAGKRMELMFARPEIETPSGLKAASVSTSIYKESKFRTILPKLYTSPIETIFCPDPNHGLHCQLLFGLIQRDEVVTIGSLFASTVLRGIKFLENHWQELCYDIKTGRLSDWITDSGCRNAASLVMKPNPEQADLIESICNCKSWEGIIRKLWPKARYIGCICTGVMRQYIAELEFYCRGLPLVSAFYACSEAICGINLEPLCKPYDVSYTFLPSMAYFEFLPVENDHDDSIDMKKNDEDTELVDLVNVKAGQCYELVVTTCAGLYR…	Group3
	Gh	Gohir.D04G141150	MQLLFVRPEIEAPSGLPMRSILTSYLISKNFEKHESSLHTSRIATILCSDSKQSMYCQMLCALLQRTRFFEDYWKELCSNIRRGQLSAWISDTGCINSLSMILNKPNPELADLIEDICNAKSWEGIIKKLWPGTKCIDAIGTGSMAQYIPMLEFYCGGLPLYYASSEGLLGINLKPLSKPCDTCYTLVPNMAYFEFLPVHENNEEERSKKEVIEVVDLVNVKLGQCYELVVTTFIGLYRYKVGDILKVTGYHNNAPQFQFVRRKDAFLSINLEKTAEDELAEGILQAKLFVGQFQLQLVDYTSAVDISLIPGHCILFWELKMEGSSKSPELSPSIIEECCYIVEQPLNFVYRASRMGNSIGPLEIRMVKHGTFDALMDFSVSKESSVSQYKTPRCIKLE…	Group3
	Gh	Gohir.D05G351400	MADLMGTKDYENGLNFLEELTENGHRIQEQVLEEILLRNAGTEYLTRFLHGQTDKQLFKNNVPIVTYEDIKPYIDRIANGETSNILLADPISEFIQSSGTSGGQPKLIPMTAENFEKKTLELTLVDPVVKKYFDGLEKGKTMSLFFVKKGSETPSGLTVRTLTSCYFMSDSFKKSAPKICTSPIETILCLDHKQSMYCQLLTGLLQRDHVVSISSIFGSVLARSIKFLEDHWNELCSNIRTGCLSDWITDPGCRNAVSSILTRPNPELADTIEQICGNESWEGIIKKLWPKAKYINSVITGTMSQYISLLDFYGGGIPLVSPSYGSSESTFGINLNPLSNPYDVSYTFLPNMAYFEFLPVDKDGEEKARESNLDGVSSQWSSEMTNANGNVEPVDSANV…	Group3
	Gh	Gohir.D05G351701	MAYFEFLPMDKDGEDQALESNLDGVSSQWSSEMTNANGNVEPVDFANVKLSQYYEVVVTTFTGLYRYRVGDVLKLTGFYNNSLQFQFVERQNTVLSIDMDKTSEADLLKAIGNAKFHLEPLGFVLMTFSSYAETSSIPGRYVLFWELKFKERNRCLKLDAKIMEQCCSMVEESLDFTYKSLREANKIAALELRVVKHGTFDAVMDFYVSKGASINQYKTPSCIKSEEAVKVLNSGVLEKFQSQNFLFKLKNN	Group3
	Gh	Gohir.D05G351900	IKPYIDRIANGETSNILLADPISEFIQSSGTSGGQPKLIPMTAENFEEKTLELTLVDPVVKKYFDGLEKGKTMSLFFVKKGSETPSGLTVRTLSSCYFMSDSFKKSAPKICTSPIEAVLCLDHKQSMYCQLLTGLVQRDHVVSISSIFGSNELCSNIRTGCLSDWITDPGCRNAVSSILTRPNPELADTIEHICGNESWEGIIKKLWPKAKYINSVITGTMSQYISLLDFYGGGTPLVSPSYGSSESTFGINLNPLSNPYNVSYTFLPNMAYFEFLPVDKDGEEKARESNLDGVLSQWSSEMTNANGNVEPVDFANVKLGQYYEVVVTTFTGLYRYRVGDVLKLTGFHNKSPQFQFVERRNTVLSIDMDKTSEADLLKAIGNAKRHLEPLGFILMTFKT…	Group3
	Gh	Gohir.D05G352000	MYLLFSNPDFDTPSGLKARMFSSSYLSSPTFKTTLFKTVTTPIEIILSLNKPQSMYCQLLIGLIRRHEVLRIGTIFASTFPNCIKFLQDHWKDICSDIRTGHLSDWITEPDCRTPMLSFLLEPNSELADLLEPIFKNESWEGIITKLWPKAKYIDAIVTGSMSQYIGLIDYYSGRLPIISTFYNSSEACFGINMEPLNKPWDVSYTFLPNMAYFEFIPVDKESPQKAQKLHFNGVSNEESIEKLENGSAQIVDLVDVKMGQFYEVVVTTLAGLYRYRVGDILKVTGFHNKSPKFQFVERQNVALSIDRDKTSEADLSKAIKAAEIELEPHGFLLTAYSSFADTWSIPGRYILFWELKLRDSNTDRLKLDSNTMEQCCRRVEESLDFTYRLYRKMNLIGP…	Group3
	Gh	Gohir.D07G144500	MLEKMEILHVEKVIEEFETMTKDTENVQRETLKKILEENGSAEYLQNLGLNGRTDPQSFKACVPVVTHQDLDPYIQRIVDGASSPILTGKPITTISLSSGTTQGRPKFVPFNDELMETTLQIFRTSYAFRNREFPVKNGKALQFIYSSKQSRTKGGLFAGTATTNVFRNSQFKKAMKAMQSQCCSPDEVIFGPDFRQSLYCHLLCGLIFREEIQLVSSTFAHSIVHAFRTLEQVWEELCVDIREGILTSRITFPSVRSAMAKLLKPNPELADLIRRKISGLSNWYGLIPELFPNVKYIYGIMTGSMEHYLKKLRHYAGDVPLISADYGSSEGWIGANINPNVPTESTTYAVLPNIGYFEFIPLKENVEEQVHDRGDANILSMEPKPVSLTEVKIGEEYE…	Group1
	Gh	Gohir.D08G032200	MATNDYESVLKMLEEITTNARQIQEQLLGEILSKNAETEYLQGFLHGQTDKQLFKKNVPIVTYDHIKPYIDRIANGKASSDILLVEPLIGFSLSSGTSGGQPKLIPITAESANVTAALGNLHLSLMVKHFGDLSQVGKRMELLFAKPDVETPSGLKASAVTTRAFKESSFQAILPKLYTSPYETIFCPDTKQSTYCQLLFGLIQRDEVVVIGSIFAATVLRGIKFIENNWRELCSNIKTGKISDWITDSGCRKAASLILKPNPKLADLLEDICSCKSWEGIVRKLWPKTKYIGTVCTGAMLQFTAELEFYCGGLPLVSGFYACSEGAIAINIEPLSKPSDVSYTILPNTVYYEFLPIKEDCVTDSQNQVQLNTSRHKDTETVDLVNVKPGQCYEILVTS…	Group3
	Gh	Gohir.D08G147300	MIEKMELLDVDKLIEEFESMTKDAGNVQRETLKKILEENGCAEYLQNLGLNGRTDPESFKACVPLVTHNDLQPYIQRIVDGSSSPILTGKPITTISLSSGTTQGKPKFVPFNDELMETTLQIYRTSYAFRTREFPIENGKALQLIYSSKQSKTKGGLIAGTATTNVFRNSQFKNTMKAMQSQCCSPDEVIFGPDFHQSLYCHLLCGMIFREEIQFISSTFSHSIVHAFRTFEQVWEELCADIREGVLTSRITFPSVRSAMAKLLKPNPELADLIHKKCLGLNNWYGLIPELFPNVKYIYGIMTGSMEPYLKKLRHYARDLPLISADYGSSEGWIGANVNPNVPPELATYVVLPDIGYFEFIPLKENVEEAKPVGLTEVKVGEEYEVIITSFAGLYRYRL…	Group1
	Gh	Gohir.D08G202984	MTDDALLKQLEESTKDFSRHQAETLRSILQHQRGVRYLQRHLPDAGDHNLPIDAATFRRSVPLSCYDDYVDYINQLADGDKCTSDDDHDPRHLLSVDPLVCFFYSSGTSSMKPKLIPYFDSTLSKGASHIAHQGSAAVLRKFFPPRPEVNKRLVFIYADSITTTKGGFKVMAASSFPLHSSSNPNRSLFMSLSSPMEVILGSNVEHQMYCHLLCGLRNSDSIDAIHVPYAIGLIKAMRVLESKWKQLCDDIEKGFLCSVINDVRMRDSVVEVLGGPQPDLSNRIRLIFEKKDWGGILNKLWPNVRYIRSVTTGSMKQYHSKLKYYAGEVPLVGGDYFASECCVAINLDIKQPPDLTRFVMLPTAAYFEFLPFDLAENNVVGEETVDVCGVEVGKMYEVV…	Group1
	Gh	Gohir.D11G051500	MFMAVESTLPTPVRTPASEKDAKALQFIEEMTKNVDSVQERVLREILGRNAETEYLKRFSLNGATDRETFKSRIPVVTYEDIQPEIQRIANGDKSPIFSVHPISEFLTSSGTSAGERKLMPTIHEELDRRQLLYSLLMPVMNLYVPGLDKGKGLYFLFVKAETKTPGGLLARPVLTSYYNSDHFKTRPYDPFNVYTSPNEAILCVDSFQSMYAQMLCGLIMRDEVRRVGAVFASGLLRAIHFLQNNWKQLAHDIATGTLNPKITDAPVRECMRKILKPNPELAQLVTIECYEENWECIIKRIWPRTKYLDVIVTGAMAPYIPTLEYYSGGLPMACTMYASSECYFGLNLNPMCKPSEVTYTIMPNMAYFEFLPHGSSTSCLVDLADVEVGKEYELILTT…	Group2
	Gh	Gohir.D11G100300	MLEKMEILDVEKLIGDFEVMTKDAENVQRETLKMILEENGCAEYLQNMGLNGRTDPESFKACVPLVTHKDLEPYIQRVADGAFSPILTGKPITTISLSSGTTQGKPKFVPFNNELMETTLQIYHTSFAFRNREFPIENGKALQFIYSSKHSKTKGGLFAGTATTNVFRNPQFKKAMTAMQSECCSPDEVIVGPDFHQSLYCHLLCGLIFHEEIQLVSSTFAHSIVLAFRTFEQVWEELCDDIREGVLTSRITFPSVRSAMAKLLKPNPELAALIEKKCSRLSNWYGLIPELFPNVKYIYGIMTGSMEPYLKKLRHYAADVPLISADYGSSEGWIGANINPSLPPESTTYAVLPNIGYFEFIPLKENVEGHMQENGNVSFLSTEPKPVGLTEVKVGEEYE…	Group1
	Gh	Gohir.D11G100400	MLEKKEILDVEKVIRDFEVLTKDAENVQRETLKMILEENGCAEYLQNLGLNGRTDPESFKACVPLVTHKDLEPCIQRVADGAFSPILTGKPITTISISSGTTQGKPKFVPFNDEMMETTLQIFRTSFAFRNKEFPIENGRALQFIYSSKQIKTKGGLFAGTATSNVFRNSQFRKAMKAMQSECCSPDEVIFGPDFHQSLYCHLLCGLIFHEEIQLVSSSFAYSIVLAFRTFEQVWEELCDDIREGVLTSRITFPPVRSAMAKLLKPNPELADMIEKKCSGLNNWYGLIPELFPNVKYIYGIMTGCMEPYLKKLRHYAADVPLISADYGSSEGWIGANINPSLPPESATYAVLPNIGYFEFIPLKENVEEHMQENGNVSFLSMEPKPVDLTEVRVGEEYE…	Group1
	Gh	Gohir.D11G120500	MDGKKLEYKGEDALKEIEKLTTTAGDVQYGILKEILKRNAETEYLNKYMNGSIDVSQFKSCVPVITYKNIYPYIQRIANGEDSSLITGQPITEILCSSGTSAGEPKLTPSIAEDLDRRTFLYNLIMPIMNQYIPGLDDGKAMYLYFVKAELSTPCGLPFRTVLTSYYKSKHFKCRTRDPFNDFTSPDQAILCNDSNQSMYCQLLAGLVHRHQVMRLGAVFASALLRATSFLERKWAQLCNDIRTGHLDLSIIDPACRSAMMSILSSPNPDLADEIESICSRPSWKGILCHLWPRAKYIEAVVTGSMAQYIPPLEYYSAGKLPLVCTMYASSECYFGVNLKPICDPAEVAFTLLPNMGYFEFLPLGENGALAMDIDEDEAVPNDRLVDLVNVKVGSYYEL…	Group3
	Gh	Gohir.D11G204500	MISPSSLIMAVDSTLSSAVGASVSEKDAKALQFIEEMTKNVDSVQERILGEILSRNADTEYLKRFQLNGATDRDTFKSKVPVVTYEDLQPEIQRIANGDKSPILSSHPISEFLTSSGTSAGERKLMPTIHEELNRRQLLYSLLMPVMNLYVPGLDKGKGLYFLFIKAETKTPGGLLARPVLTSYYKSDHFKSRPYDPFNVYTSPNETILCPDSIQSMYAQMLCGLIMREEVLRVGAVFASGLLKAIRFLQVNWKQFAHDIETGTLNPKVTDPSVRECMSKILKPNPELAAFITKECSEENWECIITRIWPNTKYLDVIVTGAMAQYIPTLEYYSGGLPMACTMYASSECYFGLNLKPMCKPSEVSYTIMPNMAYFEFLPHDDSSAQDSSRDSPPRLVDL…	Group2
	Gh	Gohir.D11G298500	MASEKEIKEIYENGMNILEDLTNNVQEIQEQVLEEILKRNAGTEYLSRFFPNGQADNQSFKTNVPIITYEDIQPYIDRIANGETSSILLAYRIIQFLLSTGTSGGQPKLIPMTAESFEKRMSDLLLSDLVTRKCFSGSDEGKSLYLYFIKPEMETPSGLKASFFTTFYFKTESFKNGLAKFCTSAIDTILCLDNKQSMFCQLLTGLLQRDEVVRFGSTFASVLARTIKFLEDYWRELCSNIRTGYLSDWIIDPGCKNAMSLILTRPNRELADSIQQICEDKSWEGIIVKLWPKIKYIHCIITGSMSQYVSLLEFYGGGIPLVSPIYNSSESSFGINLKPLSKPFDVSYTFLPNTAYFEFLPVGKDGEGKAQETWTDDEPVDLANVKLGRYYEVVVTTLA…	Group3
	Gh	Gohir.D11G298600	MAGEKEIKEIYDNGMKILEELTSKAYEIQEQMLEEILIRNAGTEYLSRFFVHGQNHKQNFKANVPIVTYEDIKPYIDRIANGETSSILFADPITQFIQSTGTSEGKPKLIPMTAESFEKRMVKPLLVDLVMKKCISGLDQGKSFYLFFVKPEMETPSGLMASLYTTSYFKTQIFKNGLAKFCTSPIDTILCLDNKQSMYCQLLTGLLLRDEVVRIGSSFASVLARSIKFLEDYWKELCSNIRTGFLSDWIADPACRNAMSSILTRPEPELADLIQQICEDKSWEGIIKELWPEVKCISSIVTGSMSQYIPLLEFYGGGIPLVSPNCGSSEACFGINLEPLSKPFDVSYTILPNMAYFEFLPVNNDGGGKSREFKLRGASATESSESTNETTTVNKPVDL…	Group3
	Gh	Gohir.D11G298700	MDGGTDTKEIYENVMNILEDLTSNAHKLQEQVLEEILKSNAGTEYLSRFFPNGQADKQSFKTNVPIITYEDIKPYIDRIANGDTPSILLAYRITQFIQSSGTSGGQPKLIPMTAESFEKRMYEPLLPDLVIKRCFNGSDEGKSLYLYFIKPEMETPSGLVASLYTTFYFKTKSFKTGLAKFCTSPIETILCSDNKQSMFCQLLTGLLQRDEVVRMGSSFASVLPRSIKFLDDYWKELCSNIRTGYLSDWITDAGCRNAMSLILTRPNPEMADLIQQICEDKSWEGIIKKLWPKIKYITSICTGSMSQYIPLLEFYGGGIPLVSPNYSSSEACFGINLKPLSKPFDVSYTFLPNTAYFEFLPVNKDGGGKAQDTRTIDKPVDLANVKLGQYYEVVVTTLT…	Group3
	Gh	Gohir.D12G021100	MAVDSPLSSQLGPPACERDAKALHFIEETTSHADSVQDRVLTEILTRNSQTEYLTRFKLNGATDRETFKSKLPIITYEDLQPEIHRIANGDRSAILSAHPISEFLTSSGTSAGERKLMPTIKEELDRRRLLYSLLMPVMNLYVPGLERGKGLYFLFVKSETRTPGGLLARPVLTSYYKSDHFKTRPYDPYNVYTSPNEAILCPDSFQSMYAQMLCGLLQRQQVLRVGAVFASGLLRAIRFLQLNWRQLTQDIETGALNPKLTDTSLREYMDKILKPNPELAECVRHECSKDNWEGIIARIWQNTKYLDVIVTGAMAQYIPTLDYYSGGLPLACTMYASSECYFGLNLNPMCKPSQVSYTIMPNMAYFEFLPHEPDSFGFPCDSPPKLVDLVDVEVGKEY…	Group2
	Gh	Gohir.D13G043600	MAVDSPLSSPLGPPACEKDAKALQFIEEMTRNAESVQQRVLAEILSRNAQTEYLTRFQLNGATDRETFKSKLPVITYEDLQPEIHRIANGDRSAILSAHPISEFLTSSGTSAGERKLMPTIKEELDRRQLLYSLLMPVMNLYVAGLDKGKGLYFLFVKSEIRTPGGLLARPVLTSYYKSDHFKTRPYDPYNVYTSPNEAILCPDSFQSMYTQMLCGLLDRHQVLRLGAVFASGLLRAIRFLQLNWRQLAHDMETGSLNSKITDPSLRECIVKTLKPNPELAQFVRHECSKDDWEGIIVRIWPNTKYLDVIVTGAMAQYIPTLDYYSGGLPLACTMYASSECYFGLNLNLMCKPSEVSYTIMPNMAYFEFLPHEPNLDSTGFDFTHELPPKLVDLVDVEV…	Group2
	Gh	Gohir.D13G065600	MEAAQVVNSNGNADGDYQYEIISWFDSVSKNAAMVQTETLGQILHLNYGVEYLKKWFGDMKIQDMDACALESLYASLVPLASHADFEPFIQRIADGDTAPILTQQTITTLSLSSGTTEGRQKLLPFTRHSSQTTLQIYRLAAAYRSRVYPIREGGRILEFIYSSKRLKTKGGLTAGTATTHYYASEEFNIKQEKTKSFTCSPQEVIFGGDYKQSTYCHLLLGLLFWDEVELIASTFAYSIVQAFASFEEQWEEICSDIKDGTLSSRITLPRMRKAVLDIISPNPCLASQIEAICRDSKASNWYGIVPRLWPNAKYVYSIMTGSMQPYLKKLRHYAVSLPLVSADYGSTEGWIGVNLDPCLPPEDVTFAVIPTFSYFEFIPLYKKKQDLTSSTVGYIEDE…	Group1
Arabidopsis thaliana	At	AT1G23160	MSLTSDLSEKSSDKMKVLEDLTSNVTQIQDNVLEEILTLNANTNYLQKFFLGSFDKESFKKNVPVVTYEDVKPYIERVVNGEPSNVISARPITGFVLSTGTSGGAQKMMPWNEKYLDNLTFMYDLRMHIISNNVKDVEKGKAMMFYFTKLESITPSGLPARVASSSYLKSNYFKNRPSNWYYSYTSPDEVTLCPDNKQNLYCHLLCGLVQRNEVTRMGSIFASVMVRAIKFLEDSWEELCSNIRSGQLSEWITDIGCRDSVSLVLGGPHPEAADTIEQICNQKCWKGIITRLWPKAKYIETIVTGSMVQYVPTLNYYSNNMLPLISTIYASSETQFGLNLNPMCKPEDVSYTFMPNVSYFEFIPVDGDKNDVVDLADVKLGCCYEAVVTNFSGLYRIRV…	Group3
	At	AT1G28130	MIPSYDPNDTEAGLKLLEDLTTNAEAIQQQVLHQILSQNSGTQYLRAFLDGEADKNQQSFKNKVPVVNYDDVKPFIQRIADGESSDIVSAQPITELLTSSGTSAGKPKLMPSTAEELERKTFFYSMLVPIMNKYVDGLDEGKGMYLLFIKPEIKTPSGLMARPVLTSYYKSQHFRNRPFNKYNVYTSPDQTILCQDSKQSMYCQLLCGLVQRSHVLRVGAVFASAFLRAVKFLEDHYKELCADIRTGTVTSWITDSSCRDSVLSILNGPNQELADEIESECAEKSWEGILRRIWPKAKYVEVIVTGSMAQYIPTLEFYSGGLPLVSTMYASSECYFGINLNPLCDPADVSYTLLPNMAYFEFLPVDDKSHEEIHFATHSNTDDDDDALKEDLIVNLVNV…	Group3
	At	AT1G48660	MSLSVELKDLEVLTTNAKQIQDDVLKEILTLNANTEYLKRFLDGSSDKELFKKNVPVVSYNDVKPYIERVANGEPSDVISGGTITRFVQSTGTSGGIHKIFPVNDKYIENLGYLLAVSSLITSNDKVDEKGKKMAFLYNRLESKTPSGLALSSSFTSYFMSDYFKNRSSKCNSEYTSPDQVILCPDNNQSVYCHLLCGLSQREKVVGVSATFAHALIKAINALQIYWKELSSNIRSGHVSEWITDLDCKNAVSAILGGPDPELADVIEQECSHKSWEGIITRLWPKAKFIECIVTGQMAQYIPTLDFYSNKLPIVSMVYGSSESIFGVNVDPLSKPQDVSYTFLPNISYFEFLPIDHEEDMNTIVDLVGVKLGCYYETVVTSYFGLHRYLIGDILQVTG…	Group3
	At	AT1G48670	MMNPSLNLMDLEELTSNAKQIQEDVLEEILTLNANTEYLHRFLHGSSDKVLFKKNVPVVTYDDVKPYIERVANGEPSDVISGGPITMFLRSTGTSGGKQKVFPVNDKYIEKLGYVIALRSLAMSKHFDSGGEQGKAMEFHCTKPPSATPSGLPRDEVVRVGAAFAFVLVRAIDFLEKHWKELCSNIRSGHVSEWITDLEGRNAVSTILRGPDSILADVIEQECSHKSWEGIITRLWPKAKYIDCIITGQMSQYIPMLEFYSNKLPIVSTTYGSSESTFGMNVDPLCKPQDTSYTCAPNISYFEFLPVDHKGDMASIVDLVDVKLGCYYEPVVTNYFGLHRYLIGDILQVTGFYNNTPQFRFVHRKNVVLSVRSETTTEEDILKALNHVGLVLESSDLML…	Group3
	At	AT1G48690	MSLRFELKDLEELTSNVKQVQDDLLEEILQINANTEYLCQFLHRSSSKELFKKNVPVVSYDDVRPYIERVANGEPSNIFTGETITNFFLSSGTSGGKQKIFPVNNKYFENMIFIHALCSSTISKYIDGIGEGKVMAFLNTRPFSKTPSGLPVAPLSTSFAMSDYFKNRPSKCYISPDEVILCVDNRQNMY	Group3
	At	AT1G59500	MAVDSLLQSGMASPTTSETEVKALKFIEEITRNPDSVQEKVLGEILSRNSNTEYLKRFDLNGAVDRKSFKSKVPVVIYEDLKTDIQRISNGDRSPILSSHPITEFLTSSGTSAGERKLMPTIEEDINRRQLLGNLLMPVMNLYVPGLDKGKGLYFLFVKSESTTSGGLPARPALTSYYKSDYFRTSDSDSVYTSPKEAILCCDSSQSMYTQMLCGLLMRHEVNRLGAVFPSGLLRAISFLQNNWKELSQDISTGTLSSKIFDHAIKTRMSNILNKPDQELAEFLIGVCSQENWEGIITKIWPNTKYLDVIVTGAMAEYIPMLEYYSGGLPMASMIYASSESYFGINLNPMCKPSEVSYTIFPNMAYFEFLPHNHDGDGGVEATSLVELADVEVGKEYEL…	Group2
	At	AT2G14960	MAVDSNLSSPLGPPACEKDAKALRFIEEMTRNADTVQENLLAEILARNADTEYLRRFNLCGATDRDTFKTKIPVITYEDLQPEIQRIADGDRSPILSAHPISEFLTSSGTSAGERKLMPTIKEELDRRQLLYSLLMPVMNLYVPGLDKGKGMYFLFVKSETKTPGGLPARPVLTSYYKSEHFRSRPYDPYNVYTSPNEAILCPDSFQSMYTQMLCGLLDRLSVLRVGAVFASGLLRAIRFLQLHWSRFAHDIELGCLDSEITDPSIRQCMSGILKPDPVLAEFIRRECKSDNWEKIITRIWPNTKYLDVIVTGAMAQYIPTLEYYSGGLPMACTMYASSECYFGLNLNPMSKPSEVSYTIMPNMAYFEFIPLGGTKAVELVDVNIGKEYELVVTTYAGL…	Group2
	At	AT2G23170	MTVDSALRSPMMHSPSTKDVKALRFIEEMTRNVDFVQKKVIREILSRNSDTEYLKRFGLKGFTDRKTFKTKVPVVIYDDLKPEIQRIANGDRSMILSSYPITEFLTSSGTSAGERKLMPTIDEDMDRRQLLYSLLMPVMNLYVPGLDKGKALYFLFVKTESKTPGGLPARPVLTSYYKSEQFKRRPNDPYNVYTSPNEAILCPDSSQSMYTQMLCGLLMRHEVLRLGAVFASGLLRAIGFLQTNWKELADDISTGTLSSRISDPAIKESMSKILTKPDQELADFITSVCGQDNSWEGIITKIWPNTKYLDVIVTGAMAQYIPMLEYYSGGLPMACTMYASSESYFGINLKPMCKPSEVSYTIMPNMAYFEFLPHHEVPTEKSELVELADVEVGKEYELV…	Group2
	At	AT2G46370	MLEKVETFDMNRVIDEFDEMTRNAHQVQKQTLKEILLKNQSAIYLQNCGLNGNATDPEEAFKSMVPLVTDVELEPYIKRMVDGDTSPILTGHPVPAISLSSGTSQGRPKFIPFTDELMENTLQLFRTAFAFRNRDFPIDDNGKALQFIFSSKQYISTGGVPVGTATTNVYRNPNFKAGMKSITSPSCSPDEVIFSPDVHQALYCHLLSGILFRDQVQYVFAVFAHGLVHAFRTFEQVWEEIVTDIKDGVLSNRITVPSVRTAMSKLLTPNPELAETIRTKCMSLSNWYGLIPALFPNAKYVYGIMTGSMEPYVPKLRHYAGDLPLVSHDYGSSEGWIAANVTPRLSPEEATFAVIPNLGYFEFLPVSETGEGEEKPVGLTQVKIGEEYEVVITNYAGLY…	Group1
	At	AT2G47750	MDVMKLDHDSVLKELERITSKAAEVQDNILRGILERNKDTEYLSKYMNGSKDVLEFKRAVPIIIYKDIYPYIQRIANGEDSSLITGHSITEILCSSGTSAGEPKLMPTIPEDLDRRTFLYNLIIPIVNKYITGLDKGKAMYLNFVKAETSTPCGLPIRAVLTSYYKSKHFQCRPYDPFNDLTSPIQTILCEDSNQSMYCQLLAGLIHRHKVMRLGAVFASAFLRAISYLEKKWSQLCEDIRTGSLNPMITDPGCQMAMSCLLMSPNPELASEIEEICGRSSWKGILCQLWPKAKFIEAVVTGSMAQYIPALEFFSQGKIPLVCPMYASSETYFGVNVEPLSKPSDVVFTLLPNMCYFEFIPLGKNGTLSFDLDDDEQVPCDKVVDLVNVKLGRYYELVV…	Group3
	At	AT4G03400	METVEAGHDDVIGWFEHVSENACKVQSETLRRILELNSGVEYLRKWLGTVDVEKMDDYTLETLFTSLVPIVSHADLDPYIQRIADGETSPLLTQEPITVLSLSSGTTEGRQKYVPFTRHSAQTTLQIFRLSAAYRSRFYPIREGGRILEFIYAGKEFKTLGGLTVGTATTHYYASEEFKTKQETTKSFTCSPQEVISGGDFGQCTYCHLLLGLHYSSQVEFVASAFSYTIVQAFSFFEEIWREICADIKEGNLSSRITLPKMRKAVLALIRPNPSLASHIEEICLELETNLGWFGLISKLWPNAKFISSIMTGSMLPYLNKLRHYAGGLPLVSADYGSTESWIGVNVDPHLPPEDVSFAVIPTFSYFEFIPLYRRQNQSDICIDGDFVEDKPVPLSQVK…	Group1
	At	AT4G27260	MPEAPKKESLEVFDLTLDQKNKQKLQLIEELTSNADQVQRQVLEEILTRNADVEYLRRHDLNGRTDRETFKNIMPVITYEDIEPEINRIANGDKSPILSSKPISEFLTSSGTSGGERKLMPTIEEELDRRSLLYSLLMPVMSQFVPGLENGKGMYFLFIKSESKTPGGLPARPVLTSYYKSSHFKERPYDPYTNYTSPNETILCSDSYQSMYSQMLCGLCQHQEVLRVGAVFASGFIRAIKFLEKHWIELVRDIRTGTLSSLITDPSVREAVAKILKPSPKLADFVEFECKKSSWQGIITRLWPNTKYVDVIVTGTMSQYIPTLDYYSNGLPLVCTMYASSECYFGVNLRPLCKPSEVSYTLIPSMAYFEFLPVHRNNGVTNSINLPKALTEKEQQELV…	Group2
	At	AT4G37390	MAVDSPLQSRMVSATTSEKDVKALKFIEEMTRNPDSVQEKVLGEILTRNSNTEYLKRFDLDGVVDRKTFKSKVPVVTYEDLKPEIQRISNGDCSPILSSHPITEFLTSSGTSAGERKLMPTIEEDLDRRQLLYSLLMPVMNLYVPGLDKGKGLYFLFVKSESKTSGGLPARPVLTSYYKSDHFKRRPYDPYNVYTSPNEAILCSDSSQSMYAQMLCGLLMRHEVLRLGAVFASGLLRAISFLQNNWKELARDISTGTLSSRIFDPAIKNRMSKILTKPDQELAEFLVGVCSQENWEGIITKIWPNTKYLDVIVTGAMAQYIPTLEYYSGGLPMACTMYASSESYFGINLKPMCKPSEVSYTIMPNMAYFEFLPHNHDGDGAAEASLDETSLVELANVEV…	Group2
	At	AT5G13320	MKPIFDINETFEKQLKDLTSNVKSIQDNLLEEIITPNTKTEYLQRFLIDRFDKELFKKNVPIVSYEDIKPYLDRVVNGESSDVISARTITGFLLSSGTSGGAQKMMPWNNKYLDNLTFIYDLRMQVITKHVKGVEEGKGMMFLFTKQESMTPSGLPARVATSSYFKSDYFKNRPSNWYYSYTSPDEVILCPNNTESLYCHLLCGLVQRDEVVRTGSIFASVMVRAIEVLKNSWEELCSNIRSGHLSNWVTDLGCQNSVSLVLGGPRPELADTIEEICNQNSWKGIVKRLWPNTKYIETVVTGSMGQYVPMLNYYCNDLPLVSTTYGSSETTFGINLDPLCKPEDVSYTFMPNMSYFEFIPMDGGDKNDVVDLEDVKLGCTYEPVVTNFAGLYRMRVGDI…	Group3
	At	AT5G13350	MLPKFDLTDPKASLSLLEDVTTNVTQIQDSILEAVLSRNAHTEYLKGFLNGQVDKQTFKKNVPIVTYEDIKPYINRIANGEASDLICDRPISLLVMSSGTTAGIQNLIPLTTEDGEQRIMFGSLYRSLLYKYVEGIREGKSLTFYFVNPERETASGILIRTMITCILKSVNKTNSSLWDRLQISPHEISTCEDTTQSMYCQLLCGLLQRDNVARLGAPFASVFIRVIKYLEGHWQELCSNIRTGRLSDWITDPQCVSGISKFLTAPNPDLASLIEQECSKTSWEAIVKRLWPKAKCVEAVVTGSMAQYIPLLEFYGGGLPLISSWYGSSECFMGVNVNPLCKPSDVSYTIIPSMAYFEFLEVKKDQQEAGLDPIENHVVVDLVDVKIGHDYEPVVTTFS…	Group3
	At	AT5G13360	MLPKFDPTDQKACLSLLEDVTTNVKQIQDSVLEAILSRNAHTEYLSGFLNGQADKKSFKKNVPVVTYEDIKPYIDRIANGEPSDLICDRPISVLLTSSGTSGGVPKLIPLTTEELEQRISFASLYRPLLYKYIEGIRERKSFMLYFVTRESETASGILVRTMITCVLKSVTPANSFIWDQSQISPHAITTCSDTTQSMYCQLLCGLLQRDNVGRLGAPFASSFLKIIKFLEDHWPEFCSNIRTGCLSDWITDPQCVSGIGKFLTAPNPELASLIEQECSQTSWEAIVKRLWPKAKCIEAIVTGTMAQYNPLLEFYSGGLPVISTFYGSSECFFGLNLNPLSKPNEVSYTIIPCMAYFEFLEVEKDYESGHDPAENPVVVDLVDVKIGHDYEPVVTTFAG…	Group3
	At	AT5G13370	MLPKFDPTNQKACLSLLEDLTTNVKQIQDSVLEAILSRNAQTEYLRGFLNGQVDKQNFKKNVPVVTYEDIRSYIDRIANGEPSDLICDRPISVLLTSSGTSGGVPKLIPLTTEDLEQRISFSSLYAPLLYKHIDGLSEGKSLIFYFVTRESKTANGLMVRTMVTSFLKSIKQTNSFLWDSLQVSPHAITTCADTTQSMYCQLLCGLLERDNVARLGAPFASSFLKVIKFLEDHWPELCSNIRTGRLSDWITDATCTSGIGKFLTAPNPELASLIEQECSKTSWEAILKRLWPKAKCIESIITGTMAQYIPLLEFYSGGLPLTSSFYGSSECFMGVNFNPLCKPSDVSYTIIPCMGYFEFLEVEKDHQEAGHDPTEKPVVVDLVDVKIGHDYEPVVTTFS…	Group3
	At	AT5G13380	MTPFICTERERDGSDPIHCSQRKDNRKAAIMLPKFDPTNPLATMSVLEDVTTNVKKIQDSLLEAILSRNSQTEYLRGFLTGQLDKQSFKKNVPIVTYEDIKPHIDRIANGEPSDLICDRPISLLLATTGTSGGIPKLIPLTAEELEQRILFGFLYVPLVFKHIEGLTQGKSLMFYFVTRESETVSGLMVRFMITCVLKSVNPTNSFLWDRVQISPHAIAICEDTNQGMYCQLLCGLLQREHVARLGAPYASSFLKVIKFLEDHWPELCSNIRTGRLSDWITDAQCVSGIGNFLTAPDPDLANLIEQECSKTSWEAILSRIWPKAKCIEAVITGTMAQYIPLLEFYGGGLPLVSSWYGSSECFIGINLNPLSKPSDVSYTIIPSMGYFEFIEVVKDRQEA…	Group3
	At	AT5G51470	MSLCSDLTEKLDEEILEDLTSNVKQIQDNVLEEILTLNANTEYLRRFLHGSSSKELFKKNVPVVTYEDVKPFIDRVTNGEPSDIISGNPITGFLLSSGTSGGKQKMFPRNNKYLENIKFIFYYRSLVISKHIDGLEHGKGMVFNFCTSENTTPSGLPSSAASTSFFKSDYFKNRPSYWHWSYTSPDEVILCSDTKQTLYCHLLCGLVQRDDVVKVGAAFVTILVRAINLLENSWKEICTNIRFGHLSEWITDISCRDSVSKILGEPNPELADLIENECNNKSWEGIVPRLWPKAKFIECIATGQMAQHIPTLEFYSNKLPSISSSYVSSETMFGINMSPLCKPENVSYTFLPNLSYFEFLLVDAGDKTEIVDLVDVKLGCYYEPLVTNHSGLHRYKMGD…	Group3
	At	AT5G54510	MPEAPKIAALEVSDESLAEKNKNKLQFIEDVTTNADDVQRRVLEEILSRNADVEYLKRHGLEGRTDRETFKHIMPVVTYEDIQPEINRIANGDKSQVLCSNPISEFLTSSGTSGGERKLMPTIEEELDRRSLLYSLLMPVMDQFVPGLDKGKGMYFLFIKSESKTPGGLPARPVLTSYYKSSHFKNRPYDPYTNYTSPNQTILCSDSYQSMYSQMLCGLCQHKEVLRVGAVFASGFIRAIKFLEKHWPELARDIRTGTLSSEITDSSVREAVGEILKPDPKLADFVESECRKTSWQGIITRLWPNTKYVDVIVTGTMSQYIPTLDYYSNGLPLVCTMYASSECYFGVNLRPLCKPSEVSYTLIPNMAYFEFLPVHRNSGVTSSISLPKALTEKEQQELV…	Group2

## Sheet: Table S7
Table S7. The duplication type of significant increased GH3 genes in five species.
Specie	ID	Duplication type	Subgroup
Gh	Gohir.A01G015800	WGD or Segmental	Group1
Gh	Gohir.A01G071700	WGD or Segmental	Group2
Gh	Gohir.A01G071800	Tandem	Group2
Gh	Gohir.A02G138501	WGD or Segmental	Group3
Gh	Gohir.A02G138600	Tandem	Group3
Gh	Gohir.A03G153200	WGD or Segmental	Group3
Gh	Gohir.A03G162400	WGD or Segmental	Group2
Gh	Gohir.A03G185300	WGD or Segmental	Group2
Gh	Gohir.A04G032600	WGD or Segmental	Group3
Gh	Gohir.A04G032700	Tandem	Group3
Gh	Gohir.A05G389000	WGD or Segmental	Group3
Gh	Gohir.A05G389100	Tandem	Group3
Gh	Gohir.A05G389200	Tandem	Group3
Gh	Gohir.A05G389250	Tandem	Group3
Gh	Gohir.A05G389400	Proximal	Group3
Gh	Gohir.A07G139400	WGD or Segmental	Group1
Gh	Gohir.A08G021300	WGD or Segmental	Group3
Gh	Gohir.A08G021400	Tandem	Group3
Gh	Gohir.A08G126000	WGD or Segmental	Group1
Gh	Gohir.A08G184800	WGD or Segmental	Group1
Gh	Gohir.A11G047900	WGD or Segmental	Group2
Gh	Gohir.A11G095400	WGD or Segmental	Group1
Gh	Gohir.A11G115500	WGD or Segmental	Group3
Gh	Gohir.A11G219100	WGD or Segmental	Group2
Gh	Gohir.A11G285500	Tandem	Group3
Gh	Gohir.A11G285841	Tandem	Group3
Gh	Gohir.A11G285982	Tandem	Group3
Gh	Gohir.A11G286282	WGD or Segmental	Group3
Gh	Gohir.A12G020800	WGD or Segmental	Group2
Gh	Gohir.A13G044500	WGD or Segmental	Group2
Gh	Gohir.A13G056400	WGD or Segmental	Group1
Gh	Gohir.D01G015800	WGD or Segmental	Group1
Gh	Gohir.D01G058600	WGD or Segmental	Group2
Gh	Gohir.D01G058700	Proximal	Group2
Gh	Gohir.D01G082233	WGD or Segmental	Group3
Gh	Gohir.D02G176000	WGD or Segmental	Group3
Gh	Gohir.D02G176050	Tandem	Group3
Gh	Gohir.D02G185600	WGD or Segmental	Group2
Gh	Gohir.D02G206800	WGD or Segmental	Group2
Gh	Gohir.D03G049100	WGD or Segmental	Group3
Gh	Gohir.D04G027100	WGD or Segmental	Group3
Gh	Gohir.D04G027200	Tandem	Group3
Gh	Gohir.D04G027400	Tandem	Group3
Gh	Gohir.D04G027500	Tandem	Group3
Gh	Gohir.D04G141150	WGD or Segmental	Group3
Gh	Gohir.D05G351400	WGD or Segmental	Group3
Gh	Gohir.D05G351701	Proximal	Group3
Gh	Gohir.D05G351900	Tandem	Group3
Gh	Gohir.D05G352000	Tandem	Group3
Gh	Gohir.D07G144500	WGD or Segmental	Group1
Gh	Gohir.D08G032200	Tandem	Group3
Gh	Gohir.D08G147300	WGD or Segmental	Group1
Gh	Gohir.D08G202984	WGD or Segmental	Group1
Gh	Gohir.D11G051500	WGD or Segmental	Group2
Gh	Gohir.D11G100300	WGD or Segmental	Group1
Gh	Gohir.D11G100400	Tandem	Group1
Gh	Gohir.D11G120500	WGD or Segmental	Group3
Gh	Gohir.D11G204500	WGD or Segmental	Group2
Gh	Gohir.D11G298500	WGD or Segmental	Group3
Gh	Gohir.D11G298600	Tandem	Group3
Gh	Gohir.D11G298700	Tandem	Group3
Gh	Gohir.D12G021100	WGD or Segmental	Group2
Gh	Gohir.D13G043600	WGD or Segmental	Group2
Gh	Gohir.D13G065600	WGD or Segmental	Group1
At	AT1G23160	Dispersed	Group3
At	AT1G28130	Dispersed	Group3
At	AT1G48660	Tandem	Group3
At	AT1G48670	Tandem	Group3
At	AT1G48690	Tandem	Group3
At	AT1G59500	Dispersed	Group2
At	AT2G14960	Dispersed	Group2
At	AT2G23170	WGD or Segmental	Group2
At	AT2G46370	Dispersed	Group1
At	AT2G47750	Dispersed	Group3
At	AT4G03400	Dispersed	Group1
At	AT4G27260	WGD or Segmental	Group2
At	AT4G37390	WGD or Segmental	Group2
At	AT5G13320	Proximal	Group3
At	AT5G13350	Tandem	Group3
At	AT5G13360	Tandem	Group3
At	AT5G13370	Tandem	Group3
At	AT5G13380	Tandem	Group3
At	AT5G51470	Dispersed	Group3
At	AT5G54510	WGD or Segmental	Group2
Sl	Solyc00g254910	Proximal	Group1
Sl	Solyc00g500214	Proximal	Group1
Sl	Solyc00g500216	Proximal	Group1
Sl	Solyc00g500218	Proximal	Group1
Sl	Solyc00g500284	Dispersed	Group1
Sl	Solyc00g500285	Dispersed	Group1
Sl	Solyc00g500286	Dispersed	Group1
Sl	Solyc00g500287	WGD or Segmental	Group1
Sl	Solyc01g095580	WGD or Segmental	Group1
Sl	Solyc01g107390	WGD or Segmental	Group2
Sl	Solyc02g064830	Tandem	Group2
Sl	Solyc02g092820	WGD or Segmental	Group2
Sl	Solyc05g050280	WGD or Segmental	Group1
Sl	Solyc06g048710	Dispersed	Group1
Sl	Solyc07g053030	WGD or Segmental	Group2
Sl	Solyc07g054580	WGD or Segmental	Group1
Sl	Solyc07g063850	WGD or Segmental	Group2
Sl	Solyc08g068490	Dispersed	Group1
Sl	Solyc10g006610	WGD or Segmental	Group2
Sl	Solyc10g006630	WGD or Segmental	Group2
Sl	Solyc10g008520	Dispersed	Group1
Sl	Solyc10g009600	Tandem	Group1
Sl	Solyc10g009610	WGD or Segmental	Group1
Sl	Solyc10g009620	Tandem	Group1
Sl	Solyc10g011650	Proximal	Group1
Sl	Solyc10g011660	Proximal	Group1
Sl	Solyc10g050710	Dispersed	Group2
Sl	Solyc12g005310	WGD or Segmental	Group2
Nc	Nycol.A01730	WGD or Segmental	Group1
Nc	Nycol.A02605	WGD or Segmental	Group2
Nc	Nycol.A03217	Dispersed	Group1
Nc	Nycol.B01955	Dispersed	Group2
Nc	Nycol.C01298	Tandem	Group2
Nc	Nycol.C01299	Tandem	Group2
Nc	Nycol.C01301	Proximal	Group2
Nc	Nycol.C01302	Proximal	Group2
Nc	Nycol.C01304	Tandem	Group2
Nc	Nycol.C01305	Tandem	Group2
Nc	Nycol.C01306	Tandem	Group2
Nc	Nycol.C01307	Tandem	Group2
Nc	Nycol.C01669	WGD or Segmental	Group2
Nc	Nycol.C01670	Tandem	Group2
Nc	Nycol.C01673	Tandem	Group2
Nc	Nycol.C01675	Tandem	Group2
Nc	Nycol.G00887	Dispersed	Group3
Nc	Nycol.H00048	Tandem	Group2
Nc	Nycol.H00050	Tandem	Group2
Nc	Nycol.H00053	Proximal	Group2
Nc	Nycol.H00055	Proximal	Group2
Nc	Nycol.H00057	Proximal	Group2
Nc	Nycol.H00332	Tandem	Group2
Nc	Nycol.H00334	Tandem	Group2
Nc	Nycol.I01069	WGD or Segmental	Group2
Nc	Nycol.K00482	WGD or Segmental	Group1
Nc	Nycol.K00594	WGD or Segmental	Group2
Sm	31681	Proximal	Group1
Sm	73348	Proximal	Group2
Sm	74871	Dispersed	Group2
Sm	77060	Proximal	Group1
Sm	85812	Dispersed	Group1
Sm	93250	Dispersed	Group1
Sm	99818	Dispersed	Group3
Sm	110439	Dispersed	Group1
Sm	115497	Tandem	Group1
Sm	119116	Dispersed	Group2
Sm	124989	Tandem	Group1
Sm	125145	Tandem	Group1
Sm	125443	WGD or Segmental	Group1
Sm	125904	Dispersed	Group2
Sm	163668	Proximal	Group2
Sm	234778	Dispersed	Group1
Sm	235392	Dispersed	Group2
Sm	416246	WGD or Segmental	Group1
Sm	427552	Dispersed	Group1
Sm	432454	Dispersed	Group1
Sm	437924	Dispersed	Group1
Gm	Glyma.01G190600	WGD or Segmental	Group2
Gm	Glyma.02G125600	Dispersed	Group2
Gm	Glyma.02G154600	WGD or Segmental	Group3
Gm	Glyma.03G149400	Dispersed	Group1
Gm	Glyma.03G256200	WGD or Segmental	Group1
Gm	Glyma.05G034000	Dispersed	Group1
Gm	Glyma.05G101300	WGD or Segmental	Group2
Gm	Glyma.06G260800	WGD or Segmental	Group2
Gm	Glyma.06G296500	WGD or Segmental	Group1
Gm	Glyma.06G301000	WGD or Segmental	Group2
Gm	Glyma.07G057900	WGD or Segmental	Group1
Gm	Glyma.10G019700	WGD or Segmental	Group3
Gm	Glyma.11G051600	WGD or Segmental	Group2
Gm	Glyma.12G103500	WGD or Segmental	Group2
Gm	Glyma.12G108900	WGD or Segmental	Group1
Gm	Glyma.12G141000	WGD or Segmental	Group2
Gm	Glyma.12G197800	WGD or Segmental	Group2
Gm	Glyma.12G216700	WGD or Segmental	Group2
Gm	Glyma.13G284600	WGD or Segmental	Group2
Gm	Glyma.13G299700	WGD or Segmental	Group1
Gm	Glyma.13G304000	WGD or Segmental	Group2
Gm	Glyma.16G026900	WGD or Segmental	Group1
Gm	Glyma.17G165300	WGD or Segmental	Group2
Gm	Glyma.17G165500	Proximal	Group2
Gm	Glyma.19G254000	WGD or Segmental	Group1

## Sheet: Table S8
Table S8. The Ka/Ks of duplicated gene pairs in six species.
type	Gene1	Gene2	Ka	Ks	Ka_Ks	Group
WGD/SD	125443	416246	0.104142	0.314181	0.331471	Group1
Tandem	124989	125145	0.0126614	0.0324934	0.38966	Group1
WGD/SD	Nycol.A01730	Nycol.K00482	0.1549	1.07967	0.143469	Group1
WGD/SD	Nycol.A02605	Nycol.K00594	0.0923451	0.965038	0.0956906	Group2
WGD/SD	Nycol.C01669	Nycol.I01069	0.160394	1.07153	0.149687	Group2
Tandem	Nycol.C01298	Nycol.C01299	0.0691351	0.269116	0.256897	Group2
Tandem	Nycol.C01304	Nycol.C01305	0.0492432	0.162689	0.302684	Group2
Tandem	Nycol.C01305	Nycol.C01306	0.066108	0.19195	0.344402	Group2
Tandem	Nycol.C01306	Nycol.C01307	0.00497261	0.0617218	0.0805649	Group2
Tandem	Nycol.C01669	Nycol.C01670	0.112641	0.24829	0.453669	Group2
Tandem	Nycol.C01670	Nycol.C01673	0	0.00258844	0	Group2
Tandem	Nycol.C01673	Nycol.C01675	0.00929131	0.0156766	0.592687	Group2
Tandem	Nycol.H00048	Nycol.H00050	0.05898	0.142558	0.413727	Group2
Tandem	Nycol.H00332	Nycol.H00334	0.239323	1.15733	0.206789	Group2
WGD/SD	Solyc01g095580	Solyc10g009610	0.125894	0.89231	0.141088	Group1
WGD/SD	Solyc01g095580	Solyc05g050280	0.0998725	0.87931	0.113581	Group1
WGD/SD	Solyc01g107390	Solyc02g092820	0.143852	2.75381	0.0522374	Group2
WGD/SD	Solyc05g050280	Solyc10g009610	0.138983	0.94501	0.14707	Group1
WGD/SD	Solyc07g053030	Solyc07g063850	0.15645	1.86217	0.0840149	Group2
WGD/SD	Solyc07g053030	Solyc10g009610	0.588168	2.95009	0.199373	Group2
WGD/SD	Solyc07g063850	Solyc10g006610	0.127836	1.72771	0.0739916	Group2
WGD/SD	Solyc07g063850	Solyc12g005310	0.0818136	1.12344	0.0728243	Group2
Tandem	Solyc10g009600	Solyc10g009610	0.106457	0.21868	0.486818	Group1
Tandem	Solyc10g009610	Solyc10g009620	0.0960686	0.173587	0.553432	Group1
WGD/SD	Gohir.A01G071700	Gohir.A03G162400	0.131064	2.27992	0.0574862	Group2
WGD/SD	Gohir.A01G015800	Gohir.A03G162400	0.663554	2.53623	0.26163	Group1
WGD/SD	Gohir.A01G015800	Gohir.A13G056400	0.143557	1.34322	0.106876	Group1
WGD/SD	Gohir.A01G015800	Gohir.D01G015800	0.023514	0.0633287	0.371301	Group1
WGD/SD	Gohir.A01G071700	Gohir.D01G058600	0.00640004	0.0335452	0.190788	Group2
WGD/SD	Gohir.A01G071700	Gohir.D02G185600	0.128242	2.09484	0.061218	Group2
WGD/SD	Gohir.A01G015800	Gohir.D02G185600	0.659697	2.00717	0.328671	Group1
WGD/SD	Gohir.A02G138501	Gohir.D03G049100	0.0685613	0.154498	0.443769	Group3
WGD/SD	Gohir.A03G185300	Gohir.A11G219100	0.113905	3.56928	0.0319126	Group2
WGD/SD	Gohir.A03G185300	Gohir.A11G047900	0.120281	2.6966	0.0446047	Group2
WGD/SD	Gohir.A03G185300	Gohir.A12G020800	0.0544203	0.800885	0.0679502	Group2
WGD/SD	Gohir.A03G185300	Gohir.A13G044500	0.059127	0.867246	0.0681779	Group2
WGD/SD	Gohir.A03G162400	Gohir.D01G058600	0.128432	2.18315	0.0588286	Group2
WGD/SD	Gohir.A03G162400	Gohir.D01G015800	0.663047	3.00469	0.220671	Group2
WGD/SD	Gohir.A03G153200	Gohir.D02G176000	0.00915827	0.0264769	0.345897	Group3
WGD/SD	Gohir.A03G162400	Gohir.D02G185600	0.0100037	0.0209235	0.47811	Group2
WGD/SD	Gohir.A03G185300	Gohir.D02G206800	0.00515529	0.021153	0.243715	Group2
WGD/SD	Gohir.A03G185300	Gohir.D11G204500	0.113218	2.66789	0.0424373	Group2
WGD/SD	Gohir.A03G185300	Gohir.D11G051500	0.121839	2.95631	0.0412133	Group2
WGD/SD	Gohir.A03G185300	Gohir.D12G021100	0.0543097	0.80653	0.0673375	Group2
WGD/SD	Gohir.A03G185300	Gohir.D13G043600	0.0595089	0.910321	0.0653713	Group2
WGD/SD	Gohir.A04G032600	Gohir.D05G351400	0.286303	1.50219	0.19059	Group3
WGD/SD	Gohir.A05G389000	Gohir.D04G027100	0.0588044	0.0911224	0.645334	Group3
WGD/SD	Gohir.A07G139400	Gohir.A11G095400	0.0710293	0.694106	0.102332	Group1
WGD/SD	Gohir.A07G139400	Gohir.D07G144500	0.00962738	0.052286	0.184129	Group1
WGD/SD	Gohir.A07G139400	Gohir.D11G100300	0.0694813	0.677943	0.102488	Group1
WGD/SD	Gohir.A08G126000	Gohir.A11G095400	0.0692191	0.614803	0.112587	Group1
WGD/SD	Gohir.A08G126000	Gohir.D08G147300	0.00761476	0.0581661	0.130914	Group1
WGD/SD	Gohir.A08G184800	Gohir.D08G202984	0.0144235	0.0439104	0.328476	Group1
WGD/SD	Gohir.A08G126000	Gohir.D11G100300	0.0709299	0.606799	0.116892	Group1
WGD/SD	Gohir.A11G047900	Gohir.A11G219100	0.0722544	0.539469	0.133936	Group2
WGD/SD	Gohir.A11G219100	Gohir.A13G044500	0.129047	1.9062	0.0676987	Group2
WGD/SD	Gohir.A11G219100	Gohir.D02G206800	0.115138	3.30953	0.0347899	Group2
WGD/SD	Gohir.A11G047900	Gohir.D02G206800	0.121539	3.31572	0.0366553	Group2
WGD/SD	Gohir.A11G095400	Gohir.D07G144500	0.0681967	0.630285	0.1082	Group1
WGD/SD	Gohir.A11G095400	Gohir.D08G147300	0.069178	0.640418	0.10802	Group1
WGD/SD	Gohir.A11G047900	Gohir.D11G051500	0.0126248	0.0342567	0.368536	Group2
WGD/SD	Gohir.A11G095400	Gohir.D11G100300	0.0174827	0.0730504	0.239323	Group1
WGD/SD	Gohir.A11G115500	Gohir.D11G120500	0.0168586	0.027505	0.612928	Group3
WGD/SD	Gohir.A11G047900	Gohir.D11G204500	0.0702354	0.517352	0.135759	Group2
WGD/SD	Gohir.A11G219100	Gohir.D11G204500	0.0057606	0.0387261	0.148753	Group2
WGD/SD	Gohir.A11G286282	Gohir.D11G298500	0.0955929	0.214438	0.445784	Group3
WGD/SD	Gohir.A11G219100	Gohir.D11G051500	0.0717743	0.530871	0.135201	Group2
WGD/SD	Gohir.A11G219100	Gohir.D13G043600	0.127715	1.96004	0.0651593	Group2
WGD/SD	Gohir.A12G020800	Gohir.A13G044500	0.0648368	0.758664	0.0854618	Group2
WGD/SD	Gohir.A12G020800	Gohir.D02G206800	0.0555869	0.799175	0.0695553	Group2
WGD/SD	Gohir.A12G020800	Gohir.D12G021100	0.00665439	0.0428178	0.155412	Group2
WGD/SD	Gohir.A12G020800	Gohir.D13G043600	0.0628198	0.789049	0.0796146	Group2
WGD/SD	Gohir.A13G056400	Gohir.D01G015800	0.149255	1.27589	0.116981	Group1
WGD/SD	Gohir.A13G044500	Gohir.D02G206800	0.0602956	0.880334	0.0684918	Group2
WGD/SD	Gohir.A13G044500	Gohir.D11G204500	0.128351	1.73679	0.0739013	Group2
WGD/SD	Gohir.A13G044500	Gohir.D12G021100	0.0658923	0.78109	0.0843593	Group2
WGD/SD	Gohir.A13G044500	Gohir.D13G043600	0.00951813	0.0577903	0.164701	Group2
WGD/SD	Gohir.A13G056400	Gohir.D13G065600	0.011004	0.0415246	0.264999	Group1
WGD/SD	Gohir.D01G058600	Gohir.D02G185600	0.125617	2.01806	0.0622463	Group2
WGD/SD	Gohir.D01G015800	Gohir.D02G185600	0.66934	2.19397	0.305082	Group1
WGD/SD	Gohir.D01G015800	Gohir.D13G065600	0.1454	1.25999	0.115398	Group1
WGD/SD	Gohir.D02G206800	Gohir.D11G204500	0.11445	2.57943	0.0443704	Group2
WGD/SD	Gohir.D02G206800	Gohir.D11G051500	0.1231	3.42847	0.0359052	Group2
WGD/SD	Gohir.D02G206800	Gohir.D12G021100	0.0554739	0.804815	0.0689275	Group2
WGD/SD	Gohir.D02G206800	Gohir.D13G043600	0.0598831	0.908473	0.0659162	Group2
WGD/SD	Gohir.D07G144500	Gohir.D11G100300	0.0682624	0.627174	0.108841	Group1
WGD/SD	Gohir.D08G147300	Gohir.D11G100300	0.0708877	0.632061	0.112153	Group1
WGD/SD	Gohir.D11G051500	Gohir.D11G204500	0.0697549	0.50906	0.137027	Group2
WGD/SD	Gohir.D11G204500	Gohir.D13G043600	0.12702	1.77927	0.0713885	Group2
WGD/SD	Gohir.D12G021100	Gohir.D13G043600	0.0638765	0.812429	0.0786241	Group2
Tandem	Gohir.A01G071700	Gohir.A01G071800	0.0193652	0.144279	0.13422	Group2
Tandem	Gohir.A02G138501	Gohir.A02G138600	0.0672251	0.166521	0.403704	Group3
Tandem	Gohir.A04G032600	Gohir.A04G032700	0.27999	1.59015	0.176077	Group3
Tandem	Gohir.A05G389000	Gohir.A05G389100	0.036574	0.0884954	0.413287	Group3
Tandem	Gohir.A05G389100	Gohir.A05G389200	0.041644	0.0888434	0.468735	Group3
Tandem	Gohir.A05G389200	Gohir.A05G389250	0.00552913	0.0330997	0.167045	Group3
Tandem	Gohir.A08G021300	Gohir.A08G021400	0.0910072	0.17534	0.519034	Group3
Tandem	Gohir.A11G285982	Gohir.A11G285500	0.100957	0.249984	0.403853	Group3
Tandem	Gohir.A11G285841	Gohir.A11G285982	0.113085	0.307716	0.367497	Group3
Tandem	Gohir.D02G176000	Gohir.D02G176050	0.00144718	0.0101012	0.143269	Group3
Tandem	Gohir.D04G027100	Gohir.D04G027200	0.0230906	0.0130099	1.77485	Group3
Tandem	Gohir.D04G027200	Gohir.D04G027400	0.0432503	0.100958	0.4284	Group3
Tandem	Gohir.D04G027400	Gohir.D04G027500	0.0420573	0.0856736	0.490901	Group3
Tandem	Gohir.D05G351900	Gohir.D05G352000	0.293613	1.62812	0.180339	Group3
Tandem	Gohir.D11G100300	Gohir.D11G100400	0.0466354	0.149448	0.31205	Group1
Tandem	Gohir.D11G298500	Gohir.D11G298600	0.0972076	0.268688	0.361786	Group3
Tandem	Gohir.D11G298600	Gohir.D11G298700	0.0870145	0.237931	0.365714	Group3
WGD/SD	AT2G23170	AT4G37390	0.0831796	1.0172	0.0817731	Group2
WGD/SD	AT4G27260	AT5G54510	0.0581078	0.820168	0.0708487	Group2
Tandem	AT1G48660	AT1G48670	0.152123	0.449043	0.338771	Group3
Tandem	AT1G48670	AT1G48690	0.330582	1.27238	0.259814	Group3
Tandem	AT5G13350	AT5G13360	0.105836	0.301743	0.350748	Group3
Tandem	AT5G13360	AT5G13370	0.0753654	0.260369	0.289457	Group3
Tandem	AT5G13370	AT5G13380	0.103435	0.308868	0.334882	Group3
WGD/SD	Glyma.01G190600	Glyma.05G101300	0.117075	0.977365	0.119787	Group2
WGD/SD	Glyma.01G190600	Glyma.11G051600	0.0128995	0.145716	0.088525	Group2
WGD/SD	Glyma.01G190600	Glyma.17G165300	0.12789	1.03478	0.123592	Group2
WGD/SD	Glyma.02G154600	Glyma.10G019700	0.0186287	0.171889	0.108376	Group3
WGD/SD	Glyma.03G256200	Glyma.07G057900	0.102592	0.855146	0.11997	Group1
WGD/SD	Glyma.03G256200	Glyma.16G026900	0.132291	1.02869	0.128602	Group1
WGD/SD	Glyma.03G256200	Glyma.19G254000	0.0122342	0.0830093	0.147384	Group1
WGD/SD	Glyma.05G101300	Glyma.11G051600	0.116198	0.983775	0.118115	Group2
WGD/SD	Glyma.05G101300	Glyma.17G165300	0.04908	0.250265	0.196112	Group2
WGD/SD	Glyma.06G260800	Glyma.12G141000	0.0144827	0.247681	0.0584732	Group2
WGD/SD	Glyma.06G296500	Glyma.12G108900	0.0392688	0.159509	0.246185	Group1
WGD/SD	Glyma.06G301000	Glyma.12G103500	0.0280805	0.183565	0.152973	Group2
WGD/SD	Glyma.06G301000	Glyma.12G197800	0.107104	0.729445	0.14683	Group2
WGD/SD	Glyma.06G260800	Glyma.12G216700	0.09879	1.15188	0.0857641	Group2
WGD/SD	Glyma.06G301000	Glyma.12G216700	0.183465	1.85281	0.09902	Group2
WGD/SD	Glyma.06G296500	Glyma.13G299700	0.120686	0.545698	0.221158	Group1
WGD/SD	Glyma.06G301000	Glyma.13G304000	0.102211	0.621927	0.164345	Group2
WGD/SD	Glyma.06G260800	Glyma.13G284600	0.0902399	1.04787	0.0861177	Group2
WGD/SD	Glyma.07G057900	Glyma.16G026900	0.0372815	0.13386	0.278512	Group1
WGD/SD	Glyma.07G057900	Glyma.19G254000	0.106897	0.800587	0.133523	Group1
WGD/SD	Glyma.11G051600	Glyma.17G165300	0.127566	1.10834	0.115096	Group2
WGD/SD	Glyma.12G103500	Glyma.12G197800	0.102095	0.755154	0.135198	Group2
WGD/SD	Glyma.12G141000	Glyma.12G216700	0.0936618	1.0087	0.0928543	Group2
WGD/SD	Glyma.12G197800	Glyma.12G216700	0.200279	2.31645	0.0864594	Group2
WGD/SD	Glyma.12G197800	Glyma.13G304000	0.0319407	0.198103	0.161232	Group2
WGD/SD	Glyma.12G216700	Glyma.13G284600	0.017811	0.143808	0.123852	Group2
WGD/SD	Glyma.12G103500	Glyma.13G304000	0.102377	0.671528	0.152454	Group2
WGD/SD	Glyma.12G108900	Glyma.13G299700	0.116014	0.64015	0.181229	Group1
WGD/SD	Glyma.12G141000	Glyma.13G284600	0.0838958	1.0782	0.0778107	Group2
WGD/SD	Glyma.12G216700	Glyma.13G304000	0.190586	1.94544	0.0979658	Group2
WGD/SD	Glyma.12G197800	Glyma.13G284600	0.189066	2.83448	0.0667021	Group2
WGD/SD	Glyma.13G284600	Glyma.13G304000	0.182741	2.35671	0.0775408	Group2
WGD/SD	Glyma.16G026900	Glyma.19G254000	0.140831	0.900604	0.156374	Group1
